# Supplementary material for: Severity, mortality, long COVID-19, and quality of life: Insights from a cohort study of hospitalized COVID-19 patients during the delta variant predominance period in Thailand
Source: PLoS One. 2025 Jun 13;20(6):e0324061. doi: 10.1371/journal.pone.0324061 (PMC12165381; doi:10.1371/journal.pone.0324061)
Supplement: S1 File — (XLSX) [file pone.0324061.s001.xlsx]

## Sheet: data_LongCOVID_new (30sep24)
gender	@1Fever	@2Cough	@3sorethroat	@4pain	@5runnynose	@6secretion	@7dyspnea	@8headache	@9diarrhoea	@10anosmia	@11ageusia	@12rash	@13others	CXR	ROOMAir1	OnOxygen2	OnHiFlow3	OnETtube4	level	BW	HT	HTm	BMI	Rxdrug	ncdgroup	comorbid_gr	comorbid	finalDiagnosis	referstatus	Triagestatus	LOS	status_A	WBC1000	Lymphocyte	Neutrofil	Hematocrit	Hemoglobin	Plateletcount1000	SGOT	SGPT	Albunin	Q0001	ageinformant	genderinformant	Q2001Hx.smoking	Q2001.2	Q2002age.beginsmoking	Q2003.1ps.day	Q2003.2timeday
2	0	0	0	0	0	0	0	0	0	0	0	0	No symptoms	abnormal	#NULL!	1	1	#NULL!	3	37	156	1.56	15.2038	0	1	#NULL!	COVID Pneumonia	Covid Pneumonia J128 U071	2	3	16	0	4.6	18.6	74.2	31.3	10.3	169	12	8	3.6	2	41	2	#NULL!	#NULL!	na	#NULL!	#NULL!
1	1	0	0	0	0	0	1	0	0	0	0	0	No symptoms	abnormal	#NULL!	#NULL!	1	#NULL!	4	148	170	1.7	51.2111	0	#NULL!	#NULL!	COVID Pneumonia	Covid Pneumonia J128 U071	2	3	10	0	12	12.3	81.7	45.2	14.1	257	37	41	3.8	2	39	2	#NULL!	#NULL!		#NULL!	#NULL!
1	1	1	0	0	0	0	0	0	0	0	0	0	No symptoms	abnormal	#NULL!	#NULL!	1	#NULL!	4	52	155	1.55	21.6441	0	#NULL!	#NULL!	COVID Pneumonia	Covid Pneumonia J128 U071	2	3	5	0	6.1	5.5	91.7	41.8	13.5	247	72	55	2.9	2	48	1	#NULL!	#NULL!		#NULL!	#NULL!
1	0	1	0	0	0	1	1	0	0	0	0	0	No symptoms	abnormal	#NULL!	#NULL!	1	#NULL!	3	60	165	1.65	22.0386	0	#NULL!	#NULL!	COVID Pneumonia	Covid Pneumonia J128 U071	2	1	7	0	11.5	20	747.7	44	13.5	101	2.851	1.744	3	2	59	2	#NULL!	#NULL!		#NULL!	#NULL!
1	0	1	0	0	0	0	0	0	0	0	0	1	Loss of appetite	abnormal	#NULL!	#NULL!	#NULL!	1	4	76	170	1.7	26.2976	0	#NULL!	#NULL!	COVID Pneumonia	Covid Pneumonia J128 U071	2	3	18	0	3.7	26	65.5	41.9	13.8	209	58	27	3.7	2	38	1	#NULL!	#NULL!		#NULL!	#NULL!
1	1	0	0	0	0	0	1	0	0	0	0	1	No symptoms	normal	#NULL!	#NULL!	#NULL!	#NULL!	1	65	165	1.65	23.8751	0	#NULL!	#NULL!	COVID Pneumonia	Covid Pneumonia J156 U071	2	3	6	0	15.6	5.8	91.8	43.5	14.2	118	168	42	2.8	2	48	2	#NULL!	#NULL!		#NULL!	#NULL!
2	0	1	0	0	0	0	0	0	0	0	0	1	Fatigue	normal	#NULL!	#NULL!	#NULL!	#NULL!	1	67	161	1.61	25.8478	0	#NULL!	#NULL!			0	3	10	0	6.1	8.9	85.7	40.5	13.9	114	26	27	2.9	2	60	2	#NULL!	#NULL!		#NULL!	#NULL!
1	0	0	0	0	0	0	0	0	0	0	0	1	No symptoms	abnormal	#NULL!	#NULL!	#NULL!	1	4	50	160	1.6	19.5312	0	#NULL!	#NULL!	COVID Pneumonia	Covid Pneumonia J128 U071 A162 B200 J960	0	3	27	0	22.8	2.4	93.9	26.5	9.1	242	48	33	3	2	41	2	#NULL!	#NULL!		#NULL!	#NULL!
1	1	1	0	0	0	1	1	0	0	0	0	1	Shortness of breath	abnormal	#NULL!	#NULL!	1	#NULL!	3	84	170	1.7	29.0657	0	#NULL!	#NULL!	COVID Pneumonia	Covid Pneumonia J128 U071	0	3	12	0	9.1	9	82.8	40.7	13.5	138	90	75	3	2	51	1	#NULL!	#NULL!		#NULL!	#NULL!
2	0	0	0	0	0	0	1	0	0	0	0	1	No symptoms	abnormal	#NULL!	#NULL!	1	#NULL!	3	55	165	1.65	20.202	0	#NULL!	#NULL!	COVID Pneumonia	Covid Pneumonia J128 U071	0	3	9	0	6.7	6.5	91.6	28.3	9.5	364	-	-	-	2	54	2	#NULL!	#NULL!		#NULL!	#NULL!
1	0	0	0	0	0	0	1	0	0	0	0	0	No symptoms	normal	#NULL!	#NULL!	#NULL!	1	4	75	174	1.74	24.7721	0	#NULL!	#NULL!	COVID Pneumonia	Covid Pneumonia J128 U071 S0650 G062	0	3	10	0	11.3	3.6	92.1	44.9	15.4	146	122	75	34	2	49	2	#NULL!	#NULL!		#NULL!	#NULL!
1	1	0	0	0	0	0	1	0	0	0	0	1	Flank pain	abnormal	#NULL!	1	#NULL!	#NULL!	2	90	168	1.68	31.8878	Favipiravir	#NULL!	#NULL!	COVID Pneumonia	Covid Pneumonia J128 U071	2	1	7	1	9.8	20.1	71.5	39.1	13	225	15	46	3.7	2	52	2	#NULL!	#NULL!		#NULL!	#NULL!
1	0	0	0	0	0	0	0	0	0	0	0	0	No symptoms	abnormal	#NULL!	1	1	#NULL!	3	200	175	1.75	65.3061		#NULL!	#NULL!	COVID Pneumonia	Covid Pneumonia J128 U071	2	3	19	0	5.9	18	75.7	43.6	14.3	183	37	31	3.8	2	59	2	#NULL!	#NULL!		#NULL!	#NULL!
1	0	0	0	0	0	0	0	0	0	0	1	0	No symptoms	abnormal	#NULL!	1	#NULL!	1	4	72	175	1.75	23.5102		1	#NULL!	COVID Pneumonia	Covid Pneumonia Z290 U071	0	3	9	0	8.8	4.8	91	44.1	15	272	150	68	3.9	2	45	2	#NULL!	#NULL!		#NULL!	#NULL!
2	0	1	0	0	0	1	1	0	0	0	1	0	No symptoms	normal	#NULL!	#NULL!	#NULL!	1	4	57	160	1.6	22.2656		#NULL!	#NULL!			0	#NULL!	14	0	11.4	11.3	84.9	35.5	11.2	379	106	50	4.2	2	42	2	#NULL!	#NULL!		#NULL!	#NULL!
2	1	1	1	0	0	0	0	0	0	0	0	0	No symptoms	abnormal	#NULL!	1	1	#NULL!	3	35	140	1.4	17.8571	Favipiravir	#NULL!	#NULL!	COVID Pneumonia	Covid Pneumonia J128 U071	2	1	12	0	2.6	17.7	78.3	34.6	11.3	53	35	13	3.5	2	#NULL!	#NULL!	#NULL!	#NULL!		#NULL!	#NULL!
1	0	1	1	0	1	0	0	0	0	0	1	0	No symptoms	normal	#NULL!	#NULL!	#NULL!	1	4	60	170	1.7	20.7612		#NULL!	#NULL!			0	3	4	0	16.1	2.3	95.9	47	14.8	279	129	43	2.1	2	#NULL!	#NULL!	#NULL!	#NULL!		#NULL!	#NULL!
2	0	0	0	0	0	0	0	0	0	0	1	0	No symptoms	abnormal	#NULL!	1	1	#NULL!	3	31	158	1.58	12.4179		1	#NULL!	COVID Pneumonia	Covid Pneumonia J128 J960 U071	2	1	5	0	6.7	11.6	36.7	36.7	11.9	163	44	6	3.8	2	#NULL!	#NULL!	#NULL!	#NULL!		#NULL!	#NULL!
2	0	0	0	0	1	0	0	0	0	0	1	0	No symptoms	abnormal	1	#NULL!	#NULL!	#NULL!	1	7	79	0.79	11.2162		#NULL!	#NULL!	COVID Pneumonia	Covid Pneumonia T751 J930 U071	2	1	2	0	4.8	60.3	37.9	43.5	13.8	390	-	-	-	2	27	2	#NULL!	#NULL!		#NULL!	#NULL!
1	1	0	0	0	0	0	0	0	1	0	1	0	Vomiting	abnormal	#NULL!	1	1	#NULL!	3	53	162	1.62	20.1951	Remdesivir injection	1	#NULL!	COVID Pneumonia	Covid Pneumonia J128 U071	0	3	2	0	1.7	28	70.5	48	16.8	77	55	14	3.1	2	34	1	#NULL!	#NULL!		#NULL!	#NULL!
1	0	0	0	0	0	0	0	0	0	0	0	0	No symptoms	abnormal	#NULL!	1	#NULL!	1	4	42	155	1.55	17.4818		#NULL!	#NULL!	COVID Pneumonia	Covid Pneumonia J128 J440 U071	2	1	1	0	3.7	13.3	74.8	48.8	15.3	106	30	20	4.1	2	#NULL!	#NULL!	#NULL!	#NULL!		#NULL!	#NULL!
2	0	0	0	0	0	0	0	0	0	0	0	0	No symptoms	abnormal	#NULL!	#NULL!	#NULL!	1	4	54	160	1.6	21.0937	Remdesivir injection	#NULL!	#NULL!	COVID Pneumonia	Covid Pneumonia J128 U071	0	3	4	0	13.6	7.7	84.9	42.6	13.9	283	24	20	3.2	2	#NULL!	#NULL!	#NULL!	#NULL!		#NULL!	#NULL!
1	1	1	1	0	0	1	1	0	0	1	0	0	No symptoms	abnormal	#NULL!	1	1	#NULL!	3	75	167	1.67	26.8923		1	#NULL!	COVID Pneumonia	Covid Pneumonia J128 U071	2	3	17	0	7.7	12.7	82.5	43.7	14.8	247	-	-	-	2	#NULL!	#NULL!	#NULL!	#NULL!		#NULL!	#NULL!
2	1	1	0	0	0	0	1	0	0	0	0	0	No symptoms	normal	#NULL!	#NULL!	1	#NULL!	3	60	165	1.65	22.0386		#NULL!	#NULL!			0	3	5	0	15.3	3	94.8	43.3	14.3	151	33	28	3.2	2	#NULL!	#NULL!	#NULL!	#NULL!		#NULL!	#NULL!
1	1	1	0	0	0	0	1	0	0	0	0	0	No symptoms	abnormal	#NULL!	#NULL!	1	#NULL!	3	70	170	1.7	24.2215		#NULL!	#NULL!			0	3	12	0	21.3	3.6	93.1	44.1	14.8	261	26	54	3.5	2	#NULL!	#NULL!	#NULL!	#NULL!		#NULL!	#NULL!
2	1	1	0	0	0	0	1	0	1	0	0	0	No symptoms	normal	#NULL!	1	#NULL!	#NULL!	2	65	190	1.9	18.0055		#NULL!	#NULL!			0	3	4	0	11.6	5.9	89.4	38.3	12.9	262	25	17	3.5	2	#NULL!	#NULL!	#NULL!	#NULL!		#NULL!	#NULL!
2	0	0	0	0	1	0	0	0	0	0	0	0	No symptoms	normal	#NULL!	1	#NULL!	#NULL!	2	55	152	1.52	23.8054		1	#NULL!	COVID Pneumonia	Covid Pneumonia J128 U071	2	1	4	0	10	7	90.9	41.3	13.6	211	29	21	3.9	2	#NULL!	#NULL!	#NULL!	#NULL!		#NULL!	#NULL!
1	1	1	0	0	0	0	1	0	0	0	0	0	No symptoms	normal	#NULL!	#NULL!	#NULL!	1	4	78	170	1.7	26.9896		#NULL!	#NULL!	COVID Pneumonia	Covid Pneumonia J128 U071	2	1	5	0	14.4	14	73.9	39.6	13.1	280	105	48	3	2	48	2	#NULL!	#NULL!		#NULL!	#NULL!
2	0	0	0	0	0	0	1	0	0	0	1	0	No symptoms	abnormal	#NULL!	1	#NULL!	#NULL!	2	55	140	1.4	28.0612		#NULL!	#NULL!	COVID Pneumonia	Covid Pneumonia J128 U071	2	3	4	0	30	3	95.6	41.1	13.2	430	55	30	3.3	2	#NULL!	#NULL!	#NULL!	#NULL!		#NULL!	#NULL!
2	1	1	0	0	0	1	0	0	0	0	0	0	No symptoms	normal	#NULL!	1	#NULL!	#NULL!	2	56	150	1.5	24.8889	Favipiravir	#NULL!	#NULL!	COVID Pneumonia	Covid Pneumonia J128 U071	2	3	3	0	13.9	3.4	88.3	26.2	8.8	136	-	-	-	2	57	2	#NULL!	#NULL!		#NULL!	#NULL!
1	1	0	1	0	0	0	1	0	0	0	1	0	No symptoms	normal	1	#NULL!	#NULL!	#NULL!	1	118	178	1.78	37.2428	Remdesivir injection	#NULL!	#NULL!	COVID Pneumonia	Covid Pneumonia Z290 U071	2	3	9	0	19.1	2.3	94.1	40.6	13.4	171	75	81	3.8	2	#NULL!	#NULL!	#NULL!	#NULL!		#NULL!	#NULL!
1	1	1	0	0	0	0	1	0	0	0	1	0	No symptoms	normal	#NULL!	1	#NULL!	1	4	62	170	1.7	21.4533		1	#NULL!	COVID Pneumonia	Covid Pneumonia J128 U071	2	3	1	0	10.8	17.1	79	24.4	7.9	250	80	31	3.5	2	#NULL!	#NULL!	#NULL!	#NULL!		#NULL!	#NULL!
1	1	1	0	0	0	0	1	0	0	0	1	0	No symptoms	abnormal	#NULL!	#NULL!	#NULL!	1	4	60	166	1.66	21.7738	Remdesivir injection	1	#NULL!	Covid Pneumonia	Covid Pneumonia J128 U071	2	3	2	0	5.2	20.7	74.2	51.3	16.9	146	185	46	4.3	2	#NULL!	#NULL!	#NULL!	#NULL!		#NULL!	#NULL!
1	0	0	0	0	0	0	1	0	0	0	0	0	No symptoms	abnormal	#NULL!	1	1	1	4	75	158	1.58	30.0433		#NULL!	#NULL!	COVID Pneumonia	Covid Pneumonia J128 U071	2	3	1	0	11.4	9.6	87.2	38.5	12.7	233	42	24	3.4	2	#NULL!	#NULL!	#NULL!	#NULL!		#NULL!	#NULL!
1	0	1	0	0	0	0	0	0	1	0	1	0	No symptoms	abnormal	#NULL!	#NULL!	#NULL!	1	4	78	168	1.68	27.6361		#NULL!	#NULL!	COVID Pneumonia	Covid Pneumonia J128 U071	2	1	9	0	6.6	16.3	73.5	28.9	9.2	238	67	40	3.8	2	#NULL!	#NULL!	#NULL!	#NULL!		#NULL!	#NULL!
2	1	1	0	0	0	0	1	0	0	0	1	0	No symptoms	abnormal	#NULL!	#NULL!	#NULL!	1	4	95	158	1.58	38.0548		1	#NULL!	COVID Pneumonia	Covid Pneumonia U099 I469	2	1	10	1	11.4	21.8	73.9	28.4	9	373	97	43	3.2	2	28	2	#NULL!	#NULL!		#NULL!	#NULL!
1	1	1	0	0	0	0	0	0	0	0	0	0	No symptoms	normal	#NULL!	#NULL!	1	#NULL!	3	70	165	1.65	25.7117		#NULL!	#NULL!			0	3	14	0	4.6	19.5	74.6	40.5	13.3	139	71	27	3.3	2	#NULL!	#NULL!	#NULL!	#NULL!		#NULL!	#NULL!
1	0	0	0	0	0	0	1	0	0	0	0	0	No symptoms	normal	#NULL!	#NULL!	#NULL!	1	4	42	158	1.58	16.8242		#NULL!	#NULL!	COVID Pneumonia	Covid Pneumonia J128 U071	2	3	6	0	20.4	6.9	91.8	44.3	14.9	101	50	41	2.8	2	#NULL!	#NULL!	#NULL!	#NULL!		#NULL!	#NULL!
1	1	1	0	1	0	0	0	0	0	0	1	0	No symptoms	normal	#NULL!	#NULL!	#NULL!	#NULL!	2	97	162	1.62	36.9608		#NULL!	#NULL!			0	#NULL!	14	1	10.5	7.8	82.7	38.4	12.9	308	23	19	3.2	2	28	2	#NULL!	#NULL!		#NULL!	#NULL!
1	0	1	0	1	0	0	1	0	0	0	0	0	No symptoms	abnormal	#NULL!	#NULL!	#NULL!	1	4	58	168	1.68	20.5499		#NULL!	#NULL!	COVID Pneumonia	Covid Pneumonia J128 U071	2	3	12	0	8.6	11.2	77.2	39.8	12.6	276	213	104	3	2	#NULL!	#NULL!	#NULL!	#NULL!		#NULL!	#NULL!
2	1	1	0	0	0	0	1	0	0	0	0	0	No symptoms	normal	#NULL!	#NULL!	1	#NULL!	3	65	161	1.61	25.0762		#NULL!	#NULL!			0	3	22	0	13.5	3.1	93.9	39.6	13.2	229	42	32	3.2	2	#NULL!	#NULL!	#NULL!	#NULL!		#NULL!	#NULL!
1	1	0	0	0	0	0	1	0	0	0	1	0	No symptoms	abnormal	#NULL!	1	#NULL!	#NULL!	2	48	151	1.51	21.0517		#NULL!	#NULL!	COVID Pneumonia	Covid Pneumonia J128 U071	2	3	1	0	15.4	10.7	80	39.2	13.5	240	87	161	2.8	2	#NULL!	#NULL!	#NULL!	#NULL!		#NULL!	#NULL!
1	1	0	0	0	0	0	1	0	0	0	0	0	No symptoms	normal	#NULL!	#NULL!	#NULL!	#NULL!	1	54	155	1.55	22.4766		#NULL!	#NULL!			0	3	2	0	2.8	21.9	73.4	29.7	9.8	269	41	19	3.3	2	#NULL!	#NULL!	#NULL!	#NULL!		#NULL!	#NULL!
2	1	1	0	1	0	0	1	0	0	0	0	0	No symptoms	abnormal	#NULL!	#NULL!	#NULL!	1	4	60	160	1.6	23.4375		#NULL!	#NULL!	COVID Pneumonia	Covid Pneumonia J128 U071	2	3	14	0	14.9	7.3	88.4	43.1	14.4	478	54	52	3.7	2	#NULL!	#NULL!	#NULL!	#NULL!		#NULL!	#NULL!
1	0	1	0	0	0	0	1	0	0	0	0	0	No symptoms	abnormal	#NULL!	1	1	1	4	67	162	1.62	25.5296	Remdesivir injection	1	#NULL!	COVID Pneumonia	Covid Pneumonia J128 U071	2	3	14	0	19.6	1.4	91.5	44.1	14.8	312	57	87	2.6	2	#NULL!	#NULL!	#NULL!	#NULL!		#NULL!	#NULL!
2	1	1	0	0	0	1	1	0	0	0	0	0	No symptoms	normal	#NULL!	1	1	1	4	85	158	1.58	34.049		#NULL!	#NULL!	COVID Pneumonia	Covid Pneumonia J128 U071	2	1	5	0	10.7	17	78.3	34.2	11	360	46	24	3.5	2	#NULL!	#NULL!	#NULL!	#NULL!		#NULL!	#NULL!
1	0	1	0	0	0	1	1	0	0	0	0	0	No symptoms	normal	#NULL!	#NULL!	1	#NULL!	3	50	155	1.55	20.8117		#NULL!	#NULL!	COVID Pneumonia	Covid Pneumonia J128 U071	1	3	5	0	7.3	1.4	96.4	27.5	8.8	193	35	66	3.3	2	#NULL!	#NULL!	#NULL!	#NULL!		#NULL!	#NULL!
2	1	1	1	0	0	1	1	0	0	0	1	0	No symptoms	normal	#NULL!	1	1	1	4	93	165	1.65	34.1598		1	#NULL!	COVID Pneumonia	Covid Pneumonia J128 U071	1	3	9	0	9.8	11	86.5	37.3	11.6	259	34	24	3.7	2	#NULL!	#NULL!	#NULL!	#NULL!		#NULL!	#NULL!
1	0	0	0	0	0	0	0	0	0	0	0	0	No symptoms	abnormal	#NULL!	1	1	#NULL!	3	54	152	1.52	23.3726		1	#NULL!	COVID Pneumonia	Covid Pneumonia J128 U071	1	3	6	0	15.7	2	95.6	37.2	12.1	290	47	52	3	2	#NULL!	#NULL!	#NULL!	#NULL!		#NULL!	#NULL!
2	0	1	0	0	0	0	1	0	0	0	1	0	No symptoms	normal	#NULL!	#NULL!	#NULL!	1	4	97	164	1.64	36.0648		#NULL!	#NULL!			0	#NULL!	14	0	8.3	10.6	84.3	39.5	12.5	464	34	51	3.2	2	#NULL!	#NULL!	#NULL!	#NULL!		#NULL!	#NULL!
2	1	0	0	0	0	0	1	0	0	0	0	0	No symptoms	abnormal	#NULL!	#NULL!	1	1	4	70	160	1.6	27.3437		#NULL!	#NULL!	COVID Pneumonia	Covid Pneumonia J128 U071	1	3	17	0	13.8	4.8	92.6	50.2	16.1	153	53	69	3	2	#NULL!	#NULL!	#NULL!	#NULL!		#NULL!	#NULL!
1	0	1	1	0	0	0	0	0	0	0	0	0	No symptoms	abnormal	#NULL!	1	1	1	4	65	158	1.58	26.0375		#NULL!	#NULL!	COVID Pneumonia	Covid Pneumonia J128 E876	1	3	8	0	4.7	14.7	78.7	43.2	14.2	128	28	19	3.3	2	#NULL!	#NULL!	#NULL!	#NULL!		#NULL!	#NULL!
1	1	1	0	0	0	1	0	0	0	0	1	0	No symptoms	abnormal	#NULL!	#NULL!	#NULL!	1	4	60	170	1.7	20.7612		#NULL!	#NULL!	COVID Pneumonia	Covid Pneumonia J128 U071	1	3	6	0	19.7	4.9	90.7	24.7	8	231	69	22	2	2	#NULL!	#NULL!	#NULL!	#NULL!		#NULL!	#NULL!
1	1	1	0	0	0	0	1	1	0	0	0	0	No symptoms	abnormal	#NULL!	#NULL!	#NULL!	1	4	90	170	1.7	31.1419		#NULL!	#NULL!	COVID Pneumonia	Covid Pneumonia J128 U071	2	3	6	0	7.6	15.2	81.5	43.9	14.2	442	94	54	3.4	2	#NULL!	#NULL!	#NULL!	#NULL!		#NULL!	#NULL!
2	1	0	0	0	0	1	1	0	0	0	0	0	No symptoms	normal	#NULL!	#NULL!	#NULL!	1	4	35	146	1.46	16.4196		#NULL!	#NULL!	COVID Pneumonia	Covid Pneumonia J128 U071	2	3	7	0	2.8	29.7	57.6	32.6	10.6	108	25	14	3.6	2	#NULL!	#NULL!	#NULL!	#NULL!		#NULL!	#NULL!
2	1	1	0	0	1	0	1	0	0	0	0	0	Shivering	normal	#NULL!	1	#NULL!	#NULL!	2	54	158	1.58	21.6311	Favipiravir	1	#NULL!	COVID Pneumonia	Covid Pneumonia J128 U071	2	1	38	1	11.8	3.2	92.3	21.1	6.9	363	44	36	3	2	56	2	#NULL!	#NULL!		#NULL!	#NULL!
1	1	1	0	0	0	0	1	0	0	0	0	0	No symptoms	normal	#NULL!	#NULL!	#NULL!	1	4	52	162	1.62	19.8141		1	#NULL!	COVID Pneumonia	Covid Pneumonia J128 U071	2	1	3	0	47.5	1.8	96.3	35.9	11.3	108	-	-	-	2	#NULL!	#NULL!	#NULL!	#NULL!		#NULL!	#NULL!
2	1	1	0	0	0	0	1	0	0	0	0	0	Fatigue	normal	#NULL!	#NULL!	#NULL!	1	4	80	160	1.6	31.25		1	#NULL!	COVID Pneumonia	Covid Pneumonia J128 U071	2	1	8	0	7.6	6.1	91.3	32.5	10.6	268	24	12	3.4	2	59	1	#NULL!	#NULL!		#NULL!	#NULL!
2	0	1	0	0	0	0	0	0	0	0	0	0	No symptoms	normal	#NULL!	#NULL!	#NULL!	1	4	73	158	1.58	29.2421	Remdesivir injection	1	#NULL!	COVID Pneumonia	Covid Pneumonia J128 U071	2	3	5	0	13.3	10.6	85.9	36.7	12.4	195	47	22	3.3	2	63	2	#NULL!	#NULL!		#NULL!	#NULL!
1	0	1	0	0	0	0	1	0	0	0	1	0	No symptoms	normal	#NULL!	1	#NULL!	#NULL!	2	115	172	1.72	38.8724		#NULL!	#NULL!		Covid Pneumonia J128 U071	0	#NULL!	14	0	15.5	3.2	94.6	46	15.1	339	77	125	3	2	46	2	#NULL!	#NULL!		#NULL!	#NULL!
2	0	0	0	0	0	0	1	0	0	0	0	0	Lethargy	abnormal	#NULL!	#NULL!	#NULL!	1	4	50	162	1.62	19.052		1	#NULL!		Covid Pneumonia J128 U071	2	3	19	0	13.2	3.6	90.2	32.4	10.9	227	78	48	3.2	2	52	2	#NULL!	#NULL!		#NULL!	#NULL!
1	0	0	0	0	0	0	0	0	0	0	0	0	Vomiting	abnormal	#NULL!	#NULL!	#NULL!	1	4	40	165	1.65	14.6924	Remdesivir injection	#NULL!	#NULL!	COVID Pneumonia	Covid Pneumonia J960 U071	2	3	8	0	8.9	7.3	86.9	28.5	9.2	214	74	29	1.5	2	#NULL!	#NULL!	#NULL!	#NULL!		#NULL!	#NULL!
2	0	1	1	0	0	0	1	0	0	0	0	0	No symptoms	abnormal	#NULL!	1	#NULL!	1	2	60	150	1.5	26.6667		1	#NULL!	COVID Pneumonia	Covid Pneumonia J128 U071	2	3	16	0	8.4	8.4	89.5	44.4	14.1	153	132	45	3.8	2	#NULL!	#NULL!	#NULL!	#NULL!		#NULL!	#NULL!
1	1	0	0	0	1	0	1	0	0	0	0	0	Shortness of breath	abnormal	#NULL!	1	1	#NULL!	3	50	150	1.5	22.2222		#NULL!	#NULL!		Covid Pneumonia J128 U071	0	3	23	0	14	6	91.4	34.6	11	390	27	20	3.4	2	#NULL!	#NULL!	#NULL!	#NULL!		#NULL!	#NULL!
1	0	0	0	0	0	0	0	0	0	0	0	0	No symptoms	normal	#NULL!	#NULL!	#NULL!	1	4	50	160	1.6	19.5312		#NULL!	#NULL!		Covid Pneumonia J128 U071	0	3	4	0	17.5	2.9	93.6	43.8	14.4	374	14	32	3	2	#NULL!	#NULL!	#NULL!	#NULL!		#NULL!	#NULL!
1	0	1	0	0	0	0	1	0	0	0	0	0	No symptoms	abnormal	#NULL!	#NULL!	#NULL!	1	4	63	165	1.65	23.1405		#NULL!	#NULL!	COVID Pneumonia	Covid Pneumonia J128 U071	2	3	18	0	8.8	12.6	82.6	51.4	16.9	165	86	44	3.8	2	#NULL!	#NULL!	#NULL!	#NULL!		#NULL!	#NULL!
1	0	0	0	0	0	0	1	0	0	0	0	0	Loss of appetite	abnormal	#NULL!	1	1	#NULL!	3	60	170	1.7	20.7612		4	5	COVID Pneumonia	Covid Pneumonia J128 U071	2	3	13	1	10	3.2	91.3	27.1	9.6	395	42	33	2.7	2	50	2	#NULL!	#NULL!		#NULL!	#NULL!
1	0	0	0	0	0	0	0	0	0	0	0	0	Seizures	abnormal	#NULL!	1	#NULL!	#NULL!	2	64	172	1.72	21.6333		#NULL!	#NULL!	COVID Pneumonia	Covid Pneumonia J128 U071	1	1	2	1	12.7	11.7	81.9	29.7	10.3	343	96	149	3.5	#NULL!	#NULL!	#NULL!	#NULL!	#NULL!		#NULL!	#NULL!
1	0	0	0	0	0	0	1	0	0	0	0	0	No symptoms	abnormal	#NULL!	1	#NULL!	1	4	45	165	1.65	16.5289		#NULL!	0	COVID Pneumonia	Covid Pneumonia J128 U071	2	3	15	1	16.5	3.6	91.2	35.2	11.8	508	52	102	4	2	40	1	#NULL!	#NULL!		#NULL!	#NULL!
1	0	1	1	0	0	0	1	0	0	0	0	1	No symptoms	normal	#NULL!	#NULL!	#NULL!	#NULL!	1	70	173	1.73	23.3887		#NULL!	0			0	#NULL!	14	1	11.9	7.8	85	35.8	12.1	316	48	23	3.9	2	49	1	#NULL!	#NULL!		#NULL!	#NULL!
1	1	1	0	0	0	1	1	0	0	0	0	0	Shortness of breath	abnormal	#NULL!	1	#NULL!	#NULL!	2	87	167	1.67	31.1951		#NULL!	0	COVID Pneumonia	Covid Pneumonia J128	2	1	24	1	8.3	16.7	76.9	30.6	9.8	187	31	18	3.9	2	52	2	#NULL!	#NULL!		#NULL!	#NULL!
2	0	1	0	0	0	0	0	0	0	0	0	0	Abdominal pain	abnormal	#NULL!	#NULL!	1	1	4	50	158	1.58	20.0288		#NULL!	0	COVID Pneumonia	Covid Pneumonia J128 U071 E870 T80 N179	1	1	39	1	5.9	17.7	77.5	38.1	12.6	173	82	66	3.1	2	58	2	#NULL!	#NULL!		#NULL!	#NULL!
1	1	0	0	0	0	0	1	0	0	0	0	1	No symptoms	abnormal	#NULL!	1	#NULL!	#NULL!	2	93	176	1.76	30.0232		1	7	COVID Pneumonia	Covid Pneumonia J128 U071	0	1	18	1	6	21.3	68.1	46.2	15.6	221	33	52	4.3	2	42	1	#NULL!	#NULL!		#NULL!	#NULL!
2	0	1	0	0	0	0	1	0	0	0	0	1	No symptoms	abnormal	#NULL!	#NULL!	#NULL!	1	4	68	155	1.55	28.3039		#NULL!	0	COVID Pneumonia	Covid Pneumonia J128 U071	1	3	6	1	20.9	1.8	93	47.5	16.1	316	29	23	3.6	2	25	2	#NULL!	#NULL!		#NULL!	#NULL!
1	1	0	0	0	0	0	0	0	0	0	0	0	Fatigue	normal	#NULL!	1	#NULL!	#NULL!	2	52	172	1.72	17.5771		#NULL!	#NULL!	COVID Pneumonia	Covid Pneumonia J128 U071	0	1	22	1	12.3	16.7	77.2	19.5	6.6	170	59	42	1.9	#NULL!	#NULL!	#NULL!	#NULL!	#NULL!		#NULL!	#NULL!
2	1	1	0	0	0	0	1	0	0	0	0	1	No symptoms	abnormal	#NULL!	#NULL!	#NULL!	1	4	70	150	1.5	31.1111		1	4	COVID Pneumonia	Covid Pneumonia J128 U072 J960 N129 I779 E875 E872	0	3	4	1	9.3	6.7	91.4	42.1	14.2	138	53	24	3	2	52	1	#NULL!	#NULL!		#NULL!	#NULL!
1	1	1	1	1	0	0	0	1	0	0	0	1	Fatigue	abnormal	#NULL!	1	1	#NULL!	3	35	150	1.5	15.5556		#NULL!	0	COVID Pneumonia	Covid Pneumonia J128 U071 N189 F059	0	1	12	1	6.8	34.2	59.1	28.6	9.9	63	61	19	3.2	2	51	2	#NULL!	#NULL!		#NULL!	#NULL!
2	0	0	0	0	0	0	1	1	0	0	1	0	Lethargy	normal	#NULL!	#NULL!	#NULL!	1	4	50	160	1.6	19.5312		#NULL!	#NULL!	COVID Pneumonia	Covid Pneumonia J189 U099 J841 J960 J041	0	1	58	1	13.6	6.1	92.1	27.6	9.4	108	45	52	4.2	#NULL!	#NULL!	#NULL!	#NULL!	#NULL!		#NULL!	#NULL!
2	1	1	0	0	1	0	1	1	0	0	1	0	No symptoms	normal	#NULL!	1	#NULL!	#NULL!	2	54	154	1.54	22.7694	Favipiravir	#NULL!	#NULL!	COVID Pneumonia	Covid Pneumonia J128 U071	2	1	3	1	6.7	10	84.6	32.9	10.5	287	21	16	3.8	#NULL!	#NULL!	#NULL!	#NULL!	#NULL!		#NULL!	#NULL!
1	0	0	0	0	0	0	1	0	1	0	1	0	No symptoms	abnormal	#NULL!	1	1	#NULL!	3	100	165	1.65	36.7309		#NULL!	0	COVID Pneumonia	Covid Pneumonia J128 U071	2	3	4	1	4.8	13.3	81	26.3	8.3	141	62	31	3.4	2	32	2	#NULL!	#NULL!		#NULL!	#NULL!
1	1	0	0	0	0	0	1	0	0	0	1	0	No symptoms	abnormal	#NULL!	1	1	#NULL!	3	100	170	1.7	34.6021		#NULL!	0	COVID Pneumonia	Covid Pneumonia J128 U071	2	1	4	1	5.4	31.3	64.7	25.1	8	120	12	6	2.6	2	62	2	#NULL!	#NULL!		#NULL!	#NULL!
2	1	1	0	0	0	0	1	0	0	0	0	0	No symptoms	abnormal	#NULL!	1	#NULL!	#NULL!	2	61	159	1.59	24.1288	Favipiravir	#NULL!	0	COVID Pneumonia	Covid Pneumonia J128 U071	2	1	5	1	6.7	14.1	77.7	34	11	161	80	65	3.5	2	58	#NULL!	#NULL!	#NULL!		#NULL!	#NULL!
2	0	1	0	0	0	0	1	0	0	0	1	0	No symptoms	abnormal	#NULL!	#NULL!	1	#NULL!	3	30	154	1.54	12.6497	Favipiravir	#NULL!	0	COVID Pneumonia	Covid Pneumonia J128 U071	2	3	4	1	34.4	1	98.1	34.6	11.4	196	23	14	2.4	2	#NULL!	#NULL!	#NULL!	#NULL!		#NULL!	#NULL!
1	1	1	0	0	0	0	1	0	0	0	1	0	No symptoms	abnormal	#NULL!	#NULL!	#NULL!	1	4	68	165	1.65	24.977	Remdesivir injection	#NULL!	#NULL!	COVID Pneumonia	Covid Pneumonia J128 U071	2	1	4	1	8.4	1.9	92.4	42	13.3	200	90	82	2.3	#NULL!	#NULL!	#NULL!	#NULL!	#NULL!		#NULL!	#NULL!
1	0	1	0	0	0	0	1	0	0	0	1	0	No symptoms	normal	#NULL!	1	#NULL!	#NULL!	1	100	175	1.75	32.6531		#NULL!	#NULL!			0	#NULL!	14	1	6.7	10.7	86.7	48.8	16.6	150	121	63	4.2	#NULL!	#NULL!	#NULL!	#NULL!	#NULL!		#NULL!	#NULL!
1	1	1	0	0	0	0	1	0	0	0	1	0	No symptoms	abnormal	#NULL!	1	1	#NULL!	3	40	150	1.5	17.7778		1	7		Covid Pneumonia J128 U071	1	1	1	1	12.6	5.6	89.9	36.3	11.7	320	237	167	3.7	2	56	2	#NULL!	#NULL!		#NULL!	#NULL!
2	0	1	0	0	0	0	1	0	1	0	0	0	No symptoms	abnormal	#NULL!	1	1	1	4	72	170	1.7	24.9135		#NULL!	0	COVID Pneumonia	Covid Pneumonia J128 U071	0	3	10	1	20.8	9.5	86.2	42.7	14	189	43	50	3.6	2	35	2	#NULL!	#NULL!		#NULL!	#NULL!
1	1	0	0	0	0	0	1	0	0	0	0	0	No symptoms	abnormal	#NULL!	#NULL!	#NULL!	1	4	55	170	1.7	19.0311		1	4	COVID Pneumonia	Covid Pneumonia J128 U071	2	3	3	1	20.7	2.7	96	22.4	7.6	351	112	10	2.5	2	32	1	#NULL!	#NULL!		#NULL!	#NULL!
1	0	0	0	0	0	0	0	0	0	0	0	0	Fatigue	abnormal	#NULL!	1	1	#NULL!	3	44	167	1.67	15.7768	Remdesivir injection	#NULL!	0	COVID Pneumonia	Covid Pneumonia J128 U071	2	1	6	1	9.2	3.9	93.6	39.2	13.3	128	29	13	2.9	2	50	1	#NULL!	#NULL!		#NULL!	#NULL!
2	1	0	0	0	0	0	0	0	0	0	0	0	Shortness of breath	abnormal	#NULL!	1	1	#NULL!	3	67	158	1.58	26.8386		#NULL!	#NULL!	COVID Pneumonia	Covid Pneumonia J128 U071	2	3	15	1	6.9	7.6	88.7	40.7	13.4	301	19	8	3.1	#NULL!	#NULL!	#NULL!	#NULL!	#NULL!		#NULL!	#NULL!
2	1	0	0	0	0	0	1	0	0	0	0	0	No symptoms	abnormal	#NULL!	1	1	1	4	62	149	1.49	27.9267		1	#NULL!	COVID Pneumonia	Covid Pneumonia J128 U071	2	1	26	1	11.9	9.1	88.7	41.8	13.6	255	37	14	3.2	#NULL!	#NULL!	#NULL!	#NULL!	#NULL!		#NULL!	#NULL!
2	1	1	0	0	0	0	1	0	0	0	0	0	No symptoms	normal	#NULL!	1	1	#NULL!	3	55	150	1.5	24.4444		1	#NULL!		Covid Pneumonia J128 U071	2	1	9	1	17.5	5.3	92	33.7	11.2	420	40	20	3.3	#NULL!	#NULL!	#NULL!	#NULL!	#NULL!		#NULL!	#NULL!
2	1	1	0	0	0	0	1	0	0	0	0	0	No symptoms	normal	#NULL!	#NULL!	#NULL!	1	4	55	149	1.49	24.7737		#NULL!	0	COVID Pneumonia	Covid Pneumonia J128 U071	2	3	5	1	11.4	4.1	92.7	50.3	16.4	201	200	61	3	2	#NULL!	#NULL!	#NULL!	#NULL!		#NULL!	#NULL!
1	1	0	0	0	0	0	1	0	0	0	0	0	No symptoms	normal	#NULL!	1	1	1	4	50	162	1.62	19.052		#NULL!	0	COVID Pneumonia	Covid Pneumonia J128 U071	2	1	6	1	5.5	17.9	77.2	19.7	6.7	99	53	8	1.6	2	47	#NULL!	#NULL!	#NULL!		#NULL!	#NULL!
1	1	1	0	0	0	0	1	0	0	0	1	0	No symptoms	normal	#NULL!	#NULL!	#NULL!	1	4	70	165	1.65	25.7117		#NULL!	0		G632 E144 I10 D638 N185	2	1	7	1	7.4	26	65.9	21.4	6.9	233	50	11	2.7	2	#NULL!	#NULL!	#NULL!	#NULL!		#NULL!	#NULL!
2	1	0	0	0	0	0	1	0	0	0	0	0	No symptoms	abnormal	#NULL!	1	1	#NULL!	3	45	150	1.5	20		#NULL!	0	COVID Pneumonia	Covid Pneumonia J128 U071	1	1	17	1	10.8	2.7	94.2	30	9.8	274	33	17	2.9	2	#NULL!	#NULL!	#NULL!	#NULL!		#NULL!	#NULL!
1	0	1	0	0	1	0	1	0	0	0	0	0	No symptoms	normal	#NULL!	1	1	#NULL!	3	60	165	1.65	22.0386	Favipiravir	#NULL!	0	COVID Pneumonia	Covid Pneumonia J128 U071	1	3	3	0	7	9.3	87.4	33.2	11.1	142	117	80	3.5	2	#NULL!	#NULL!	#NULL!	#NULL!		#NULL!	#NULL!
1	0	0	0	0	0	0	0	0	0	0	1	0	Abdominal pain	abnormal	1	#NULL!	#NULL!	#NULL!	1	50	175	1.75	16.3265		#NULL!	#NULL!	COVID Pneumonia	N136 C172	1	1	10	1	7.7	14.9	74.2	3.5	9.5	513	23	17	4.1	#NULL!	#NULL!	#NULL!	#NULL!	#NULL!		#NULL!	#NULL!
2	1	1	0	0	1	0	1	0	1	0	0	0	No symptoms	abnormal	#NULL!	#NULL!	1	1	4	56	160	1.6	21.875		#NULL!	0	COVID Pneumonia	Covid Pneumonia J128 U071	1	3	4	1	6.4	14.2	78.9	38.7	13.3	211	28	20	2.6	2	41	2	#NULL!	#NULL!		#NULL!	#NULL!
1	1	1	0	0	0	1	1	0	0	0	0	0	Fatigue	normal	#NULL!	#NULL!	#NULL!	1	4	55	160	1.6	21.4844		#NULL!	#NULL!	COVID Pneumonia	I251 N189 E834 E835	2	1	50	1	9.9	17.2	69.2	36.2	11.5	274	36	82	3.5	#NULL!	#NULL!	#NULL!	#NULL!	#NULL!		#NULL!	#NULL!
2	0	0	0	0	0	0	1	0	0	0	1	0	No symptoms	normal	#NULL!	1	1	#NULL!	3	44	155	1.55	18.3143		#NULL!	#NULL!	COVID Pneumonia		1	1	14	1	13.6	10.4	83.7	31.6	10.4	167	42	53	2.4	#NULL!	#NULL!	#NULL!	#NULL!	#NULL!		#NULL!	#NULL!
2	1	1	0	1	0	0	1	0	0	0	1	0	No symptoms	normal	#NULL!	#NULL!	1	1	4	40	155	1.55	16.6493		#NULL!	0			0	3	27	1	13.6	6.2	90.8	42	13.7	319	30	52	3.5	2	28	#NULL!	#NULL!	#NULL!		#NULL!	#NULL!
1	1	0	0	0	0	0	0	0	0	0	0	0	No symptoms	normal	#NULL!	1	#NULL!	#NULL!	2	51	163	1.63	19.1953		1	#NULL!	COVID Pneumonia	Covid Pneumonia J068 U071	2	1	2	1	12.6	11.9	79.6	34.9	10.8	695	28	19	2.4	#NULL!	#NULL!	#NULL!	#NULL!	#NULL!		#NULL!	#NULL!
1	0	1	0	0	0	1	0	0	0	0	0	0	Palpitations	normal	#NULL!	#NULL!	1	#NULL!	3	50	155	1.55	20.8117		#NULL!	0		Covid Pneumonia J128 U071	0	#NULL!	14	1	12.2	5.6	88.4	43.6	14.2	165	27	31	3.5	2	30	2	#NULL!	#NULL!		#NULL!	#NULL!
1	1	0	0	1	0	0	0	0	0	0	0	0	Palpitations	abnormal	#NULL!	1	1	#NULL!	3	65	170	1.7	22.4913		#NULL!	0	COVID Pneumonia	Covid Pneumonia J128 U071	2	1	20	1	15.9	12.4	75.4	38.2	11.8	249	18	22	3.1	2	22	2	#NULL!	#NULL!		#NULL!	#NULL!
1	0	0	0	0	0	0	1	0	0	0	0	0	No symptoms	normal	#NULL!	#NULL!	#NULL!	1	4	68	171	1.71	23.255		1	9	COVID Pneumonia	Covid Pneumonia Z290 U071	2	1	12	1	32.7	4.4	83.6	27.8	9.1	525	58	8	2	2	49	2	#NULL!	#NULL!		#NULL!	#NULL!
2	0	1	0	0	0	0	1	0	0	0	0	0	No symptoms	normal	#NULL!	1	#NULL!	1	4	52	155	1.55	21.6441		1	9	COVID Pneumonia	Covid Pneumonia J128 U071	2	3	7	1	13.5	10.4	82.4	33.7	10.8	379	44	24	3.1	2	50	1	#NULL!	#NULL!		#NULL!	#NULL!
1	0	0	0	0	0	0	1	0	0	0	0	0	Fatigue	abnormal	#NULL!	#NULL!	#NULL!	1	4	55	170	1.7	19.0311		1	#NULL!	COVID Pneumonia	Covid Pneumonia J128 U071	2	1	16	1	21	5	89.1	41.7	14	601	86	48	3	#NULL!	#NULL!	#NULL!	#NULL!	#NULL!		#NULL!	#NULL!
1	0	1	1	0	1	1	0	0	0	0	0	0	Fatigue	normal	#NULL!	#NULL!	1	#NULL!	3	68	157	1.57	27.5873		1	4	COVID Pneumonia	Covid Pneumonia J128 U071	2	3	3	1	9.5	1.7	95.9	28.7	9.7	98	53	31	3.3	2	48	1	#NULL!	#NULL!		#NULL!	#NULL!
2	1	0	0	0	0	0	0	0	0	0	0	0	Fatigue	normal	#NULL!	1	#NULL!	#NULL!	2	37	150	1.5	16.4444		#NULL!	#NULL!	COVID Pneumonia	Covid Pneumonia J128 U071	2	1	25	1	5.7	2.3	93.8	28.4	9.4	211	15	30	3.3	#NULL!	#NULL!	#NULL!	#NULL!	#NULL!		#NULL!	#NULL!
2	0	0	0	0	0	0	0	0	0	0	0	0	No symptoms	abnormal	#NULL!	1	#NULL!	1	2	60	155	1.55	24.974		#NULL!	#NULL!			0	#NULL!	14	1	12.5	11.6	83.8	32.6	10.9	457	77	34	3.3	#NULL!	#NULL!	#NULL!	#NULL!	#NULL!		#NULL!	#NULL!
1	1	0	0	0	0	0	1	0	0	0	0	0	No symptoms	normal	#NULL!	#NULL!	#NULL!	#NULL!	2	45	158	1.58	18.026		#NULL!	#NULL!			0	#NULL!	14	1	7.6	8.8	86.3	33.2	10.8	344	38	45	3.1	#NULL!	#NULL!	#NULL!	#NULL!	#NULL!		#NULL!	#NULL!
1	1	0	0	0	0	0	0	0	0	0	0	0	No symptoms	normal	#NULL!	1	#NULL!	1	4	60	153	1.53	25.6312		3	8	COVID Pneumonia	Covid Pneumonia J156 U099	2	1	34	1	9.7	2.7	93.2	37.4	12.4	298	37	27	3.7	2	43	2	#NULL!	#NULL!		#NULL!	#NULL!
1	0	0	0	0	0	0	1	0	0	0	0	0	No symptoms	abnormal	#NULL!	1	1	#NULL!	3	70	165	1.65	25.7117		1	4	COVID Pneumonia	Covid Pneumonia J128 U071	2	1	8	1	11.5	6.8	89.8	45.1	15.5	211	74	32	3.6	1	#NULL!	#NULL!	4	#NULL!	na	#NULL!	#NULL!
2	0	0	0	0	0	0	0	0	0	0	0	0	No symptoms	normal	#NULL!	#NULL!	#NULL!	#NULL!	1	53	160	1.6	20.7031		#NULL!	0			0	#NULL!	14	1	-	-	-	-	-	-	-	-	-	2	40	2	4	#NULL!		#NULL!	#NULL!
2	0	0	0	0	0	0	0	0	0	0	0	0	No symptoms	normal	#NULL!	#NULL!	#NULL!	#NULL!	1	49	158	1.58	19.6283		#NULL!	0			0	#NULL!	14	1	-	-	-	-	-	-	-	-	-	1	#NULL!	#NULL!	4	#NULL!		#NULL!	#NULL!
2	1	1	0	0	0	0	0	0	0	1	0	0	No symptoms	abnormal	#NULL!	#NULL!	1	#NULL!	3	98	165	1.65	35.9963		#NULL!	#NULL!	COVID Pneumonia	Covid Pneumonia J128 U071	2	1	7	1	4..1	24	64.9	38.8	12.4	177	29	19	3.8	2	31	2	4	#NULL!		#NULL!	#NULL!
1	1	1	0	0	0	0	1	0	0	0	0	0	No symptoms	abnormal	#NULL!	1	1	#NULL!	3	80	170	1.7	27.6817	Favipiravir	1	#NULL!	COVID Pneumonia	Covid Pneumonia J128 U071	2	1	12	1	5.9	22.7	69	41.4	13.3	153	34	38	41	2	28	2	4	#NULL!		#NULL!	#NULL!
1	0	1	0	0	0	0	1	0	0	0	0	0	Fatigue	abnormal	#NULL!	1	#NULL!	#NULL!	2	79	164	1.64	29.3724		#NULL!	0	COVID Pneumonia	Covid Pneumonia J128 U071	1	1	9	1	4.4	35	54.5	41.2	13.2	298	48	133	4.2	1	#NULL!	#NULL!	4	#NULL!		#NULL!	#NULL!
1	0	0	0	0	0	0	1	0	0	1	0	0	No symptoms	abnormal	#NULL!	1	#NULL!	#NULL!	2	80	176	1.76	25.8264	Favipiravir	#NULL!	0	COVID Pneumonia	Covid Pneumonia J128 U071	2	1	3	1	3.6	30.4	57.6	44.9	13.2	209	21	27	4.9	1	#NULL!	#NULL!	4	#NULL!		#NULL!	#NULL!
2	1	1	1	1	1	1	1	1	1	0	0	0	No symptoms	abnormal	#NULL!	#NULL!	1	#NULL!	3	114	156	1.56	46.8442	Favipiravir	1	3	COVID Pneumonia	Covid Pneumonia J128 U071	2	1	9	1	5.6	17.8	63.6	47.3	14.8	202	32	48	4.2	1	#NULL!	#NULL!	4	#NULL!		#NULL!	#NULL!
1	0	0	1	1	0	1	0	0	0	0	0	0	Fatigue	normal	1	#NULL!	#NULL!	#NULL!	1	83	175	1.75	27.102	ฟ้าทะลายโจร , มะแว่งขม	#NULL!	0	COVID Pneumonia	Mild Covid Z290 U071	1	1	2	1	4.8	35.5	41	40	12.8	221	32	52	4.6	1	#NULL!	#NULL!	1	#NULL!	20	5	3
1	0	0	0	1	0	0	0	0	1	0	0	0	No symptoms	abnormal	1	#NULL!	#NULL!	#NULL!	1	92	162	1.62	35.0556	ฟ้าทะลายโจร , มะแว่งขม	1	2	COVID Pneumonia	Covid Pneumonia Z290 U071	1	1	2	1	4.2	48.1	34.9	50.1	16.4	243	98	198	4.6	1	#NULL!	#NULL!	1	#NULL!	21	6	2
2	0	1	0	0	0	1	1	0	0	0	0	0	Dizziness	abnormal	#NULL!	1	1	#NULL!	3	53	160	1.6	20.7031	Favipiravir	#NULL!	0	COVID Pneumonia	Covid Pneumonia J128 U071	2	1	4	1	2	29.7	65.2	29.3	9.8	398	37	46	4.1	1	#NULL!	#NULL!	4	#NULL!		#NULL!	#NULL!
2	1	1	1	1	0	0	0	1	1	1	1	0	Fatigue	normal	1	#NULL!	#NULL!	#NULL!	1	81	146	1.46	37.9996		1	0	COVID Pneumonia	Covid Pneumonia Z290 U071	1	1	2	1	5.2	33.6	56.8	35.9	11.4	267	24	20	4.2	1	#NULL!	#NULL!	4	#NULL!		#NULL!	#NULL!
1	0	0	0	0	0	0	0	0	0	0	0	0	No symptoms	normal	1	#NULL!	#NULL!	#NULL!	1	8.5	70	0.7	17.3469	Favipiravir	#NULL!	0	COVID Pneumonia	Covid Pneumonia J128 U071	1	1	2	1	18.9	40.9	42.7	31.5	10.3	421	45	40	4.5	2	34	2	4	#NULL!		#NULL!	#NULL!
1	0	0	0	0	0	0	0	0	0	0	0	0	No symptoms	normal	1	#NULL!	#NULL!	#NULL!	1	65	170	1.7	22.4913		#NULL!	0	COVID Pneumonia	Covid Pneumonia Z290 U071	2	1	5	1	12.7	35.1	55.2	49.5	15	236	22	27	4.9	1	#NULL!	#NULL!	4	#NULL!		#NULL!	#NULL!
1	0	1	0	0	1	0	0	0	0	0	0	0	No symptoms	abnormal	1	#NULL!	#NULL!	#NULL!	1	10	70	0.7	20.4082	Favipiravir	6	0	COVID Pneumonia	Covid Pneumonia J128 U071	2	1	5	1	7.8	74	19	40.1	12.2	290	38	17	4.3	1	#NULL!	#NULL!	4	#NULL!		#NULL!	#NULL!
1	1	1	1	0	1	0	1	1	1	0	0	0	No symptoms	abnormal	#NULL!	#NULL!	1	#NULL!	3	12	75	0.75	21.3333	Favipiravir	#NULL!	0	COVID Pneumonia	Covid Pneumonia J128 U071	2	1	5	1	-		-	-	-	-	-	-	-	2	21	2	4	#NULL!		#NULL!	#NULL!
2	0	1	1	0	0	1	0	0	1	0	0	0	No symptoms	abnormal	#NULL!	#NULL!	#NULL!	#NULL!	4	86	158	1.58	34.4496	Favipiravir	#NULL!	0	COVID Pneumonia	Covid Pneumonia J128 U071	2	1	5	1	6.7	15.7	73.3	42.6	13.2	337	18	22	4.2	1	#NULL!	#NULL!	4	#NULL!		#NULL!	#NULL!
1	0	0	0	1	0	0	0	1	0	1	0	0	No symptoms	abnormal	1	#NULL!	#NULL!	#NULL!	1	62	175	1.75	20.2449		#NULL!	0	COVID Pneumonia	Covid Pneumonia Z290 U071	2	1	5	1	6.2	40.2	50.2	43.8	13.8	204	18	17	4.7	2	21	2	4	#NULL!		#NULL!	#NULL!
1	1	0	0	1	1	1	1	1	0	1	1	0	No symptoms	abnormal	#NULL!	1	#NULL!	#NULL!	2	85	174	1.74	28.075		#NULL!	0	COVID Pneumonia		0	#NULL!	14	1	8.1	12	80.6	45.2	13.8	186	91	113	4.3	1	#NULL!	#NULL!	2	20	18	#NULL!	#NULL!
1	0	1	0	1	0	1	1	0	0	0	0	0	No symptoms	abnormal	#NULL!	1	1	#NULL!	3	97	158	1.58	38.856		1	4	COVID Pneumonia	Covid Pneumonia J128 U071	2	1	5	1	7.5	6.9	90.2	54.8	16.7	228	24	37	4.1	1	#NULL!	#NULL!	4	#NULL!		#NULL!	#NULL!
2	0	1	0	0	1	1	0	0	0	0	0	0	No symptoms	abnormal	1	#NULL!	#NULL!	#NULL!	1	9	75	0.75	16		#NULL!	0	COVID Pneumonia	Covid Pneumonia J128 U071	1	1	2	1	12.5	42.9	22.8	38.1	12	238	49	28	4.9	2	32	2	4	#NULL!		#NULL!	#NULL!
1	1	1	0	1	0	1	1	0	0	0	0	0	Fatigue	abnormal	1	#NULL!	#NULL!	#NULL!	1	73.5	170	1.7	25.4325		1	4	COVID Pneumonia	Covid Pneumonia J128 U071	2	1	25	1	4	19.1	68.7	35	10	261	21	16	4	1	#NULL!	#NULL!	4	#NULL!		#NULL!	#NULL!
2	0	0	0	0	0	0	0	0	0	0	0	0	No symptoms	abnormal	1	#NULL!	#NULL!	#NULL!	1	58	159	1.59	22.9421	Favipiravir	#NULL!	0	COVID Pneumonia	Covid Pneumonia J128 U071	2	1	8	1	7	26.4	62.3	39.5	12.5	253	26	18	3.6	1	#NULL!	#NULL!	1	#NULL!	20	2	#NULL!
2	0	0	1	0	0	1	0	0	0	0	0	0	No symptoms	abnormal	1	#NULL!	#NULL!	#NULL!	1	55	162	1.62	20.9572		#NULL!	0	COVID Pneumonia	Covid Pneumonia Z290 U071	2	1	5	1	8.7	31	59.3	40.8	13.6	326	17	17	4.4	1	#NULL!	#NULL!	4	#NULL!		#NULL!	#NULL!
2	0	0	0	0	1	0	0	0	0	0	0	0	No symptoms	abnormal	1	#NULL!	#NULL!	#NULL!	1	9	82	0.82	13.3849	Favipiravir	#NULL!	0	COVID Pneumonia	Covid Pneumonia J128 U071	2	1	5	1	12.2	71.6	20.8	38.7	12.8	277	61	43	4.4	2	28	2	4	#NULL!		#NULL!	#NULL!
2	0	0	0	0	0	0	0	0	0	0	0	0	No symptoms	normal	1	#NULL!	#NULL!	#NULL!	1	8	65	0.65	18.9349	Favipiravir	#NULL!	0	COVID Pneumonia	Covid Pneumonia Z290 U071	2	1	5	1	15.5	62.1	30.2	32.8	10.8	486	43	28	4.2	2	29	2	4	#NULL!		#NULL!	#NULL!
1	0	0	0	0	1	0	0	0	0	0	0	0	No symptoms	normal	#NULL!	1	1	#NULL!	3	79	163	1.63	29.7339		1	7	COVID Pneumonia	Covid Pneumonia J128 U071	2	1	24	1	8	37	51	36.7	12	248	43	67	4.1	2	62	2	4	#NULL!		#NULL!	#NULL!
2	0	1	0	0	1	0	0	0	0	0	0	0	No symptoms	abnormal	1	#NULL!	#NULL!	#NULL!	1	10	72	0.72	19.2901	Favipiravir	#NULL!	0	COVID Pneumonia	Covid Pneumonia J128 U071	2	1	5	1	12.3	68.9	22.8	37.4	12	370	41	20	4.4	2	27	#NULL!	4	#NULL!		#NULL!	#NULL!
1	0	1	0	1	0	0	1	0	0	0	0	0	No symptoms	abnormal	1	#NULL!	#NULL!	#NULL!	1	60	170	1.7	20.7612		#NULL!	0	COVID Pneumonia	Covid Pneumonia J128 U071	2	1	8	1	12	4	94	45	15.1	205	56	50	3.8	1	#NULL!	#NULL!	4	#NULL!		#NULL!	#NULL!
1	0	1	0	0	0	0	1	0	0	0	0	0	No symptoms	abnormal	#NULL!	1	#NULL!	#NULL!	2	62	172	1.72	20.9573		1	7	COVID Pneumonia	Covid Pneumonia J128 U071	2	1	6	1	6.6	17.3	74.9	37.1	12.3	256	62	59	4.5	1	#NULL!	#NULL!	2	30	15	6	#NULL!
1	0	0	0	0	1	0	1	0	0	0	0	0	No symptoms	abnormal	1	#NULL!	#NULL!	#NULL!	1	49	160	1.6	19.1406	Favipiravir	#NULL!	0	COVID Pneumonia	Covid Pneumonia J128 U071	2	1	8	1	5.5	17.9	58.6	36.9	12.69	146	47	29	3.8	1	#NULL!	#NULL!	4	#NULL!		#NULL!	#NULL!
1	1	1	0	0	0	0	1	0	0	0	0	0	Swelling and pain in scrotal area	normal	1	#NULL!	#NULL!	#NULL!	1	69	179	1.79	21.5349		#NULL!	0	COVID Pneumonia	Covid Pneumonia J128 U071	2	1	11	1	19.2	17.2	74.8	35	11.9	204	27	53	3.8	1	#NULL!	#NULL!	1	#NULL!	20	4	2
2	0	0	0	0	0	0	0	0	0	0	0	0	No symptoms	normal	1	#NULL!	#NULL!	#NULL!	1	72	161	1.61	27.7767		#NULL!	0	COVID Pneumonia	Covid Pneumonia Z290 U071	1	1	2	1	8	37.3	51.5	40.6	13.1	326	15	13	4.3	1	#NULL!	#NULL!	4	#NULL!		#NULL!	#NULL!
1	0	1	0	1	1	0	0	0	0	0	0	0	No symptoms	normal	1	#NULL!	#NULL!	#NULL!	1	55	160	1.6	21.4844		#NULL!	0	COVID Pneumonia	Covid Pneumonia Z290 U071	1	1	1	1	-	-	-	-	-	-	-	-	-	1	#NULL!	#NULL!	3	#NULL!	17	3	#NULL!
2	0	0	0	0	1	0	0	0	0	0	0	0	No symptoms	abnormal	1	#NULL!	#NULL!	#NULL!	1	75	160	1.6	29.2969		#NULL!	0	COVID Pneumonia	Covid Pneumonia Z290 U071	1	1	1	1	4.2	51.8	40.5	41.6	13.8	234	14	11	4	1	#NULL!	#NULL!	4	#NULL!		#NULL!	#NULL!
2	0	1	0	0	0	0	0	0	0	0	0	0	No symptoms	normal	1	#NULL!	#NULL!	#NULL!	1	22	110	1.1	18.1818		#NULL!	0	COVID Pneumonia	Covid Pneumonia Z290 U071	1	1	1	1	-	-	-	-	-	-	-	-	-	1	#NULL!	#NULL!	4	#NULL!		#NULL!	#NULL!
1	1	1	0	0	0	0	0	1	0	0	0	0	No symptoms	abnormal	#NULL!	1	1	#NULL!	3	112	162	1.62	42.6764		#NULL!	0		Covid Pneumonia J128 U071	0	#NULL!	14	1	9.3	9.1	83.4	39.2	12.4	175	117	65	3.6	1	#NULL!	#NULL!	4	#NULL!		#NULL!	#NULL!
2	0	1	0	0	0	1	0	0	0	0	0	0	No symptoms	abnormal	1	#NULL!	#NULL!	#NULL!	1	66	150	1.5	29.3333		#NULL!	0	COVID Pneumonia	Covid Pneumonia J128 U071	2	1	5	1	10.7	21.9	72.8	35	11.7	454	23	20	3.4	1	#NULL!	#NULL!	4	#NULL!		#NULL!	#NULL!
2	0	0	0	0	0	0	0	0	0	0	0	0	No symptoms	abnormal	1	#NULL!	#NULL!	#NULL!	1	9	81	0.81	13.7174		#NULL!	0	COVID Pneumonia	Covid Pneumonia Z290 U071	2	1	5	1	-	-	-	-	-	-	-	-	-	2	40	2	4	#NULL!		#NULL!	#NULL!
2	0	1	0	0	0	0	0	0	0	0	0	0	No symptoms	normal	1	#NULL!	#NULL!	#NULL!	1	7.4	68	0.68	16.0035	Favipiravir	#NULL!	0	COVID Pneumonia	Covid Pneumonia A099 U071	2	1	8	1	7.5	52.1	353	33.9	11.3	369	51	28	4.7	2	32	2	4	#NULL!		#NULL!	#NULL!
2	0	0	0	0	0	1	0	0	0	0	0	0	Loss of appetite	normal	1	#NULL!	#NULL!	#NULL!	1	50	164	1.64	18.5901		#NULL!	0	COVID Pneumonia	Covid Pneumonia Z290 U071	2	1	8	1	7.1	20.7	66.6	38.3	12.8	226	18	12	4.4	1	#NULL!	#NULL!	4	#NULL!		#NULL!	#NULL!
1	0	1	0	0	0	0	0	0	0	1	1	0	No symptoms	normal	1	#NULL!	#NULL!	#NULL!	1	107	173	1.73	35.7513		1	4	COVID Pneumonia	Covid Pneumonia J128 U071	2	1	14	1	4.2	26.2	64.3	45.3	15	160	65	97	4.1	1	#NULL!	#NULL!	4	#NULL!		#NULL!	#NULL!
1	0	1	0	0	0	1	0	0	0	0	0	0	No symptoms	normal	1	#NULL!	#NULL!	#NULL!	1	59	148	1.48	26.9357	Favipiravir	#NULL!	0	COVID Pneumonia	Covid Pneumonia J128 U071	2	1	9	1	8.9	28.9	62.3	39	13.3	410	21	19	4.6	1	#NULL!	#NULL!	4	#NULL!		#NULL!	#NULL!
2	0	1	0	0	0	0	0	0	0	0	0	0	No symptoms	abnormal	1	#NULL!	#NULL!	#NULL!	1	25	113	1.13	19.5787		#NULL!	0	COVID Pneumonia	Covid Pneumonia Z290 U071	2	1	9	1	7.3	50.5	36	32.8	10.4	287	26	11	4.3	1	#NULL!	#NULL!	4	#NULL!		#NULL!	#NULL!
2	0	1	0	0	1	1	0	0	0	0	0	0	No symptoms	abnormal	1	#NULL!	#NULL!	#NULL!	1	68	145	1.45	32.3424		#NULL!	0			0	#NULL!	14	1	5.5	40.1	53.2	30.7	9.8	321	27	16	3.8	1	#NULL!	#NULL!	4	#NULL!		#NULL!	#NULL!
1	0	1	0	0	0	1	0	0	0	1	0	0	No symptoms	normal	1	#NULL!	#NULL!	#NULL!	1	80	169	1.69	28.0102		6	0			0	#NULL!	14	1	4.3	2836	56	43.9	15.1	159	29	45	4.3	1	#NULL!	#NULL!	1	#NULL!	18	4	#NULL!
1	0	1	0	1	1	0	0	0	1	0	0	0	No symptoms	abnormal	#NULL!	1	#NULL!	#NULL!	2	80	175	1.75	26.1224	Favipiravir	#NULL!	0	COVID Pneumonia	Covid Pneumonia J128 U071	2	1	6	1	-	-	-	-	-	-	-	-	-	1	#NULL!	#NULL!	4	#NULL!		#NULL!	#NULL!
2	0	1	0	0	0	1	1	0	0	0	0	0	No symptoms	abnormal	#NULL!	1	1	#NULL!	3	50	165	1.65	18.3655	Favipiravir	1	4	COVID Pneumonia	Covid Pneumonia J128 U071	2	1	6	1	2.3	25.2	72.6	34	11.5	83	129	69	3.1	2	47	1	4	#NULL!		#NULL!	#NULL!
2	1	0	0	0	0	0	0	1	0	0	0	0	No symptoms	abnormal	#NULL!	#NULL!	1	#NULL!	3	48	149	1.49	21.6206		#NULL!	0	COVID Pneumonia	Covid Pneumonia J128 U071	2	1	27	1	10.6	3.1	95.3	43.6	14.5	199	56	52	3.3	2	43	1	4	#NULL!		#NULL!	#NULL!
1	0	1	0	0	0	0	1	0	1	0	1	0	No symptoms	abnormal	#NULL!	#NULL!	#NULL!	1	4	75	156	1.56	30.8185		#NULL!	0	COVID Pneumonia	Covid Pneumonia J128 U071	2	1	5	1	5.4	24	67	46.4	5.31	353	132	154	4	2	53	2	4	#NULL!		#NULL!	#NULL!
2	0	1	0	1	1	0	0	1	0	0	0	0	Loss of appetite	abnormal	#NULL!	1	#NULL!	#NULL!	2	60	157	1.57	24.3418		1	0	COVID Pneumonia	Covid Pneumonia J128 U071	2	1	5	1	11	17.7	74	23.7	7.7	297	31	21	3	2	47	1	4	#NULL!		#NULL!	#NULL!
1	0	0	0	0	0	0	0	0	0	0	0	0	No symptoms	normal	#NULL!	#NULL!	#NULL!	#NULL!	1	7	70	0.7	14.2857		#NULL!	0			0	#NULL!	14	1	7.2	57.3	27.4	35.5	11.5	276	60	51	4.6	2	#NULL!	#NULL!	4	#NULL!		#NULL!	#NULL!
2	1	1	0	0	0	0	0	0	0	0	0	0	No symptoms	normal	1	#NULL!	#NULL!	#NULL!	1	50	157	1.57	20.2848		#NULL!	0	COVID Pneumonia	Covid Pneumonia J128 U071	2	1	5	1	4.5	33.6	52.7	36.9	12.2	227	23	13	4.5	1	#NULL!	#NULL!	4	#NULL!		#NULL!	#NULL!
2	1	0	0	0	0	0	1	0	1	0	0	0	Abdominal pain	abnormal	#NULL!	1	#NULL!	#NULL!	2	78	158	1.58	31.245		#NULL!	0	COVID Pneumonia	Pneumonia J128 A411 U071	2	1	9	1	11.7	9.6	87.6	44.6	15.1	329	75	107	4.2	1	#NULL!	#NULL!	4	#NULL!		#NULL!	#NULL!
1	0	0	0	0	0	1	1	0	0	0	0	0	No symptoms	abnormal	#NULL!	1	1	#NULL!	3	83	168	1.68	29.4076		1	7	COVID Pneumonia		2	1	9	1	12	2.7	94.1	45.7	14.9	204	69	100	3.4	1	#NULL!	#NULL!	4	#NULL!		#NULL!	#NULL!
2	0	1	0	1	0	1	1	0	0	1	0	0	No symptoms	abnormal	#NULL!	1	#NULL!	#NULL!	2	96	155	1.55	39.9584		#NULL!	0	COVID Pneumonia	Pneumonia J128 O995 U071	0	1	6	1	4.9	28.7	65	38.1	12.5	183	41	10	3.2	1	#NULL!	#NULL!	4	#NULL!		#NULL!	#NULL!
1	0	0	0	0	0	0	0	0	0	0	0	0	No symptoms	abnormal	1	#NULL!	#NULL!	#NULL!	1	9	58	0.58	26.7539	Favipiravir	#NULL!	0	COVID Pneumonia	Covid Pneumonia J128 U071	2	1	5	1	9	71.6	13.4	33.8	10.8	410	47	27	4.6	2	35	2	4	#NULL!		#NULL!	#NULL!
2	1	0	0	0	0	0	1	0	1	0	0	0	No symptoms	normal	1	#NULL!	#NULL!	#NULL!	1	8.5	68	0.68	18.3824		#NULL!	0	COVID Pneumonia	Covid Pneumonia J128 A099 J348 U071	2	1	8	1	11.5	66.5	18.9	35.2	11	406	38	27	4.3	2	30	2	4	#NULL!		#NULL!	#NULL!
2	0	0	0	0	0	0	0	1	0	0	0	0	No symptoms	abnormal	#NULL!	1	#NULL!	#NULL!	2	65	145	1.45	30.9156	Favipiravir	1	7	COVID Pneumonia	Covid Pneumonia J128	2	1	4	1	6.9	15.8	75.2	41.4	13.8	359	57	51	3.7	1	#NULL!	#NULL!	4	#NULL!		#NULL!	#NULL!
2	0	1	1	0	0	0	0	0	1	0	0	0	No symptoms	normal	1	#NULL!	#NULL!	#NULL!	1	56	170	1.7	19.3772	Favipiravir	#NULL!	0	COVID Pneumonia	Covid Pneumonia Z290 U071 A099	2	1	8	1	5.3	18.9	70.2	34.7	11.3	331	17	19	4.3	2	22	1	4	#NULL!		#NULL!	#NULL!
1	0	1	0	0	1	0	0	0	0	0	0	0	No symptoms	abnormal	1	#NULL!	#NULL!	#NULL!	1	3.5	50	0.5	14	Favipiravir	#NULL!	0	COVID Pneumonia	Covid Pneumonia J028 U071 R104	2	1	6	1	16	71.2	20.1	36.7	12.5	361	36	18	3.6	2	40	2	4	#NULL!		#NULL!	#NULL!
2	0	1	0	0	0	0	0	0	0	0	0	0	No symptoms	normal	1	#NULL!	#NULL!	#NULL!	1	50	150	1.5	22.2222		#NULL!	0	COVID Pneumonia	Covid Pneumonia Z290 U071	2	1	6	1	8.9	43.7	50.8	44.4	14.5	261	34	45	4.2	1	#NULL!	#NULL!	4	#NULL!		#NULL!	#NULL!
1	1	1	1	1	0	1	0	1	0	0	0	0	Fatigue	normal	1	#NULL!	#NULL!	#NULL!	1	70	175	1.75	22.8571	Favipiravir	#NULL!	0	COVID Pneumonia	Covid Pneumonia Z290 U071	2	1	7	1	5.8	39.9	44.4	43.5	13.7	255	24	58	4.6	1	#NULL!	#NULL!	1	20		3	1
2	0	1	0	0	0	0	0	0	0	0	0	0	No symptoms	normal	1	#NULL!	#NULL!	#NULL!	1	52	158	1.58	20.83		#NULL!	0	COVID Pneumonia	Covid Pneumonia Z290 U071	2	1	5	1	6.2	12.1	80.7	40.6	13.6	219	22	34	4.3	1	#NULL!	#NULL!	4	#NULL!		#NULL!	#NULL!
2	1	1	0	0	0	0	1	0	0	0	0	0	No symptoms	abnormal	#NULL!	1	#NULL!	#NULL!	2	49	163	1.63	18.4425		#NULL!	0	COVID Pneumonia	Covid Pneumonia J128 U071	2	1	9	1	4	21.7	70.2	39.9	13.4	186	67	60	3.8	1	#NULL!	#NULL!	4	#NULL!		#NULL!	#NULL!
2	1	1	1	0	1	0	0	1	0	0	0	0	Fatigue	abnormal	1	#NULL!	#NULL!	#NULL!	1	34	146	1.46	15.9505		#NULL!	0	COVID Pneumonia		1	1	3	1	4.5	16.3	78.4	38.7	13.1	212	26	11	3.1	2	45	2	4	#NULL!		#NULL!	#NULL!
1	0	1	0	0	1	0	0	0	0	0	0	0	No symptoms	normal	1	#NULL!	#NULL!	#NULL!	1	12	94	0.94	13.5808	Favipiravir	6	0			0	#NULL!	14	1	25.2	62.5	30.1	37.3	12.3	275	36	19	3.8	2	43	1	4	#NULL!		#NULL!	#NULL!
1	0	1	0	0	0	1	0	0	0	0	0	1	Shortness of breath	abnormal	#NULL!	1	1	#NULL!	3	72	163	1.63	27.0993		#NULL!	#NULL!	COVID Pneumonia	Covid Pneumonia J128 U071	0	1	8	1	17.1	1.3	96.9	29.7	10.3	108	114	121	2.2	2	24	2	4	#NULL!		#NULL!	#NULL!
2	0	1	0	0	0	1	0	0	0	0	0	1	No symptoms	normal	1	#NULL!	#NULL!	#NULL!	1	70	159	1.59	27.6888		#NULL!	0	COVID Pneumonia	Covid Pneumonia J128 U071	2	1	2	1	6.7	33.7	55	24.9	7	301	-	-	-	1	#NULL!	#NULL!	4	#NULL!		#NULL!	#NULL!
1	0	1	0	0	0	0	0	0	0	0	0	1	No symptoms	abnormal	#NULL!	1	#NULL!	#NULL!	2	80	187	1.87	22.8774		1	7	COVID Pneumonia	Covid Pneumonia J128 U071	1	1	2	1	15.3	4	89.6	36.6	12.1	452				1	#NULL!	#NULL!	2	55		#NULL!	#NULL!
1	0	0	0	0	0	0	0	0	0	0	0	0	No symptoms	normal	1	#NULL!	#NULL!	#NULL!	1	75	165	1.65	27.5482		1	7		Covid Pneumonia S011 S058 I10 J459 U071	0	1	7	1	15.7	10.7	81.6	46.7	15.8	350	33	35	4.4	2	60	2	4	#NULL!		#NULL!	#NULL!
2	0	0	0	0	0	0	0	0	0	0	0	0	No symptoms	abnormal	1	#NULL!	#NULL!	#NULL!	1	26	125	1.25	16.64		#NULL!	0	COVID Pneumonia	Covid Pneumonia Z290 U071	0	1	10	1	-	-	-	-	-	-	-	-	-	2	45	2	4	#NULL!		#NULL!	#NULL!
1	0	0	0	0	0	0	0	0	0	0	0	0	No symptoms	abnormal	1	#NULL!	#NULL!	#NULL!	1	14	90	0.9	17.284		#NULL!	0	COVID Pneumonia	Covid Pneumonia Z290 A099 U071	2	1	5	1	7.2	51.3	36.8	37.9	12.6	290	36	26	4.6	2	37	2	4	#NULL!		#NULL!	#NULL!
2	1	1	1	0	0	0	1	1	0	0	0	0	No symptoms	abnormal	1	#NULL!	#NULL!	#NULL!	1	60	160	1.6	23.4375	Remdesivir injection	#NULL!	0	COVID Pneumonia	Covid Pneumonia J128 U071 J960 9390	0	1	9	1	13	4.5	91.7	36.5	12.4	351	221	355	3.5	1	#NULL!	#NULL!	4	#NULL!		#NULL!	#NULL!
1	1	1	0	0	0	0	1	0	0	0	0	0	No symptoms	abnormal	#NULL!	1	#NULL!	#NULL!	2	62.7	162	1.62	23.8912	Remdesivir injection	1	0		Covid Pneumonia J128 U071 J969 I10 E789 N40	1	1	10	1	2.5	18.6	78.3	38.6	13.1	115	69	19	3.8	1	#NULL!	#NULL!	4	#NULL!		#NULL!	#NULL!
1	0	1	0	0	0	0	1	0	0	0	0	0	No symptoms	abnormal	#NULL!	1	#NULL!	#NULL!	2	102	170	1.7	35.2941		#NULL!	0	COVID Pneumonia	Covid Pneumonia J189 U071 J960	2	1	2	1	7.6	9.4	85.1	47.1	15.4	239	22	56	4.2	1	#NULL!	#NULL!	4	#NULL!		#NULL!	#NULL!
1	0	1	0	1	0	0	1	0	0	0	0	1	No symptoms	abnormal	#NULL!	1	1	#NULL!	3	30	169	1.69	10.5038	Remdesivir injection	1	4	COVID Pneumonia	Covid Pneumonia J128 U071 I10 E789 9390	0	1	6	1	9	16.8	74.8	43.2	14.2	272	94	50	3.6	1	#NULL!	#NULL!	4	#NULL!		#NULL!	#NULL!
2	0	0	0	0	0	0	0	0	0	0	0	0	No symptoms	normal	1	#NULL!	#NULL!	#NULL!	1	65	155	1.55	27.0552		1	7	COVID Pneumonia		0	1	14	1	8.3	20.4	71.9	40.1	12.8	216	-	-	-	1	#NULL!	#NULL!	4	#NULL!		#NULL!	#NULL!
2	1	0	0	0	1	0	0	0	0	0	0	1	No symptoms	abnormal	#NULL!	1	#NULL!	#NULL!	2	24	118	1.18	17.2364		#NULL!	0	COVID Pneumonia	Covid Pneumonia J128 U071 E86 J189 G419 8703	0	1	17	1	9.5	18.8	74.1	36.3	36.3	192	36	16	2.9	2	31	2	4	#NULL!		#NULL!	#NULL!
2	1	0	1	0	0	0	1	0	0	0	0	1	No symptoms	abnormal	1	#NULL!	#NULL!	#NULL!	1	45	130	1.3	26.6272	Favipiravir	#NULL!	0	COVID Pneumonia	Covid Pneumonia J128 U071	0	1	10	1	2.1	59.9	33.1	41.3	13.5	140	83	91	4.5	2	34	2	4	#NULL!		#NULL!	#NULL!
2	0	1	1	0	1	0	0	0	0	0	1	1	No symptoms	abnormal	1	#NULL!	#NULL!	#NULL!	1	62	164	1.64	23.0518	Favipiravir	#NULL!	0	COVID Pneumonia	Covid Pneumonia J128 U071 F410	0	1	10	1	2.2	61.4	31.2	37.2	12.3	192	21	14	4.1	1	#NULL!	#NULL!	4	#NULL!		#NULL!	#NULL!
1	1	1	0	0	1	0	0	0	0	0	0	0	Nasal congestion	abnormal	1	#NULL!	#NULL!	#NULL!	1	6.7	65	0.65	15.858	Favipiravir	#NULL!	0	COVID Pneumonia	Covid Pneumonia J290 U071	2	1	6	1	8.3	59.1	27.2	36.6	12	500	56	48	4.4	2	29	2	4	#NULL!		#NULL!	#NULL!
2	1	1	1	0	0	0	0	0	0	1	1	0	No symptoms	abnormal	1	#NULL!	#NULL!	#NULL!	1	55	155	1.55	22.8928	Favipiravir	#NULL!	0	COVID Pneumonia	Covid Pneumonia J128 U071 E876	2	1	6	1	2.7	30.1	60.4	35.7	11.9	200	24	16	4.4	1	#NULL!	#NULL!	4	#NULL!		#NULL!	#NULL!
1	1	1	0	0	0	0	0	0	0	0	0	0	No symptoms	abnormal	#NULL!	1	#NULL!	#NULL!	2	21	162	1.62	8.00183		#NULL!	0	COVID Pneumonia	Covid Pneumonia J128	2	1	27	1	3.6	19	72	22.5	7.4	143	33	24	3.6	2	38	2	4	#NULL!		#NULL!	#NULL!
2	0	1	0	0	0	0	0	0	0	0	0	0	No symptoms	abnormal	1	#NULL!	#NULL!	#NULL!	1	65	155	1.55	27.0552		#NULL!	0	COVID Pneumonia	Covid Pneumonia J128 U071	2	1	4	1	6.1	19.9	76.8	45.6	15.2	170	26	25	4.6	1	#NULL!	#NULL!	4	#NULL!		#NULL!	#NULL!
2	0	1	1	1	1	0	1	1	0	0	0	0	No symptoms	abnormal	1	#NULL!	#NULL!	#NULL!	1	62	153	1.53	26.4855	Favipiravir	#NULL!	0	COVID Pneumonia	Mild Covid Z290 U072	2	1	6	1	7	50.5	37.6	41.2	13.1	266	25	31	4.3	1	#NULL!	#NULL!	4	#NULL!		#NULL!	#NULL!
1	0	0	0	0	0	0	0	0	0	0	0	1	No symptoms	abnormal	1	#NULL!	#NULL!	#NULL!	1	25	110	1.1	20.6612	Favipiravir	#NULL!	0	COVID Pneumonia	Covid Pneumonia J128 U071	2	1	4	1	-	-	-	-	-	-	-	-	-	2	22	2	4	#NULL!		#NULL!	#NULL!
1	0	0	0	0	1	0	0	0	0	0	0	0	No symptoms	abnormal	1	#NULL!	#NULL!	#NULL!	1	7.9	65	0.65	18.6982	Favipiravir	#NULL!	0	COVID Pneumonia	Covid Pneumonia J02.8 U071	2	1	6	1	10.2	26.1	58.8	35.4	11.7	339	41	32	4.4	2	28	2	4	#NULL!		#NULL!	#NULL!
1	0	0	0	0	1	0	0	0	0	0	0	0	No symptoms	normal	1	#NULL!	#NULL!	#NULL!	1	10	68	0.68	21.6263	Favipiravir	#NULL!	0	COVID Pneumonia	Covid Pneumonia J128 U071	0	1	3	1	15.6	55.7	33.8	37.3	12.2	249	56	47	4.8	2	40	2	4	#NULL!		#NULL!	#NULL!
2	0	0	0	0	0	0	0	0	0	0	0	0	No symptoms	abnormal	1	#NULL!	#NULL!	#NULL!	1	50	155	1.55	20.8117		#NULL!	0			0	#NULL!	14	1	13.6	43.6	44.9	43.4	14.3	388	30	32	4.4	2	42	1	4	#NULL!		#NULL!	#NULL!
2	0	1	1	0	1	0	0	0	0	1	0	0	No symptoms	normal	1	#NULL!	#NULL!	#NULL!	1	52	167	1.67	18.6453		#NULL!	0	COVID Pneumonia	Mild Covid Z290 U071	0	1	5	1	8.1	17.3	74.8	35.9	11.3	345	24	35	4.5	1	#NULL!	#NULL!	4	#NULL!		#NULL!	#NULL!
2	0	1	0	0	1	0	0	0	0	0	0	0	Nasal congestion	abnormal	1	#NULL!	#NULL!	#NULL!	1	7.6	63	0.63	19.1484	Favipiravir	#NULL!	0	COVID Pneumonia	Covid Pneumonia J128 U071	2	1	5	1	8	80.5	9.5	37.9	12.6	470	56	45	4.4	2	27	2	4	#NULL!		#NULL!	#NULL!
1	0	0	0	0	0	0	1	0	0	0	0	0	Shivering	abnormal	#NULL!	1	#NULL!	1	4	70	170	1.7	24.2215		#NULL!	0	COVID Pneumonia	Covid Pneumonia J128 U071	0	1	4	1	8.4	25.3	65	50.9	16.8	347	17	23	4.4	2	52	2	4	#NULL!		#NULL!	#NULL!
1	0	1	0	0	0	0	0	0	0	0	0	0	No symptoms	normal	1	#NULL!	#NULL!	#NULL!	1	81	175	1.75	26.449		#NULL!	0	COVID Pneumonia	Mild Covid Z290 U071	2	1	2	1	9	54.1	39.1	42.7	14.5	284	25	53	4.5	1	#NULL!	#NULL!	4	#NULL!		#NULL!	#NULL!
2	0	0	0	0	0	0	0	0	0	0	0	1	No symptoms	normal	#NULL!	#NULL!	#NULL!	#NULL!	1	24	126	1.26	15.1172		#NULL!	0			0	#NULL!	14	1	11.4	36	54.5	38.9	12.8	399	29	18	4.6	2	44	1	4	#NULL!		#NULL!	#NULL!
1	0	0	0	0	0	0	0	0	0	0	0	1	No symptoms	abnormal	1	#NULL!	#NULL!	#NULL!	1	27	120	1.2	18.75	Favipiravir	#NULL!	0	COVID Pneumonia	Covid Pneumonia J128 U071	0	1	10	1	7.9	17	71.7	37.4	12.4	462	31	22	4.9	2	30	2	4	#NULL!		#NULL!	#NULL!
2	0	1	0	0	1	1	0	0	0	1	0	0	No symptoms	normal	1	#NULL!	#NULL!	#NULL!	1	80	156	1.56	32.8731	Favipiravir	4	6	COVID Pneumonia	Covid Pneumonia J128 U071	0	1	13	1	5	40	50.2	46.7	15	266	53	72	4.7	1	#NULL!	#NULL!	4	#NULL!		#NULL!	#NULL!
1	0	0	0	0	0	0	0	0	0	0	0	0	No symptoms	normal	1	#NULL!	#NULL!	#NULL!	1	9	68	0.68	19.4637	Favipiravir	6	0	COVID Pneumonia	Covid Pneumonia J128 U071 D649	0	1	13	1	6.2	76.1	11.5	25.6	8.5	150	24	17	3.6	2	40	2	4	#NULL!		#NULL!	#NULL!
2	0	0	1	0	0	0	0	0	0	0	0	1	No symptoms	abnormal	1	#NULL!	#NULL!	#NULL!	1	52	161	1.61	20.061		#NULL!	0	COVID Pneumonia	Covid Pneumonia J128 U071 O995	0	1	5	1	5.4	14.1	78.4	38.2	12.5	198	18	14	3.8	1	#NULL!	#NULL!	4	#NULL!		#NULL!	#NULL!
2	0	1	1	0	0	0	0	0	0	0	0	1	No symptoms	normal	#NULL!	#NULL!	#NULL!	#NULL!	1	50	165	1.65	18.3655		#NULL!	#NULL!			0	#NULL!	14	1	-	-	-	-	-	-	-	-	-	1	#NULL!	#NULL!	4	#NULL!		#NULL!	#NULL!
1	1	1	0	0	0	0	0	0	0	0	0	1	No symptoms	abnormal	1	#NULL!	#NULL!	#NULL!	1	7.8	52	0.52	28.8462	Favipiravir	#NULL!	0	COVID Pneumonia	Covid Pneumonia J128 U071	0	1	6	1	8.4	75.2	15.3	37.6	12.3	275	44	17	4.4	2	33	2	4	#NULL!		#NULL!	#NULL!
1	1	0	0	0	0	0	0	0	0	0	0	0	No symptoms	abnormal	1	#NULL!	#NULL!	#NULL!	1	8.4	74	0.74	15.3397	Favipiravir	#NULL!	0	COVID Pneumonia	Covid Pneumonia J128 U071 A083	2	1	17	1	9.7	53.4	28.7	36.2	12.1	267	65	74	4.5	2	37	2	4	#NULL!		#NULL!	#NULL!
2	1	1	0	0	1	0	0	0	0	0	0	0	Dizziness	abnormal	#NULL!	1	#NULL!	#NULL!	2	50	150	1.5	22.2222	Favipiravir	1	7	COVID Pneumonia	Covid Pneumonia J128 U071 I10	2	1	13	1	6	22.1	69.3	32.3	10.8	216	24	11	4.1	1	#NULL!	#NULL!	4	#NULL!		#NULL!	#NULL!
1	0	1	0	0	0	0	0	0	0	0	0	1	No symptoms	abnormal	1	#NULL!	#NULL!	#NULL!	1	14	100	1	14	Favipiravir	#NULL!	0	COVID Pneumonia	Covid Pneumonia J128 U071	0	1	6	1	5.3	38.1	49.6	31.6	9.9	371	22	10	4.7	2	47	2	4	#NULL!		#NULL!	#NULL!
1	1	0	0	0	1	0	0	0	0	0	0	1	No symptoms	abnormal	1	#NULL!	#NULL!	#NULL!	1	10.6	74	0.74	19.3572	Favipiravir	#NULL!	0	COVID Pneumonia	Covid Pneumonia J128 U071	2	1	6	1	10.3	46.1	40.3	39.4	13	237	46	21	4.6	2	39	1	4	#NULL!		#NULL!	#NULL!
1	1	1	0	0	0	0	0	0	0	0	0	1	No symptoms	abnormal	1	#NULL!	#NULL!	#NULL!	1	70	168	1.68	24.8016		#NULL!	0			0	#NULL!	14	1	5.6	15.3	83.1	45.6	15.4	418	86	207	3.9	1	#NULL!	#NULL!	4	#NULL!		#NULL!	#NULL!
2	0	0	0	0	0	0	0	0	0	0	0	0	No symptoms	normal	1	#NULL!	#NULL!	#NULL!	1	42	155	1.55	17.4818		#NULL!	0	COVID Pneumonia	Covid Pneumonia Z290 U071	0	1	14	1	5.2	26	67.5	38	12.6	368	16	11	4.5	1	#NULL!	#NULL!	4	#NULL!		#NULL!	#NULL!
1	0	1	0	0	0	0	0	0	0	0	0	0	No symptoms	abnormal	1	#NULL!	#NULL!	#NULL!	1	8.2	80	0.8	12.8125	Favipiravir	#NULL!	0	COVID Pneumonia	Covid Pneumonia J128 U071 L22 K590	0	1	10	1	24.5	74	19	37.6	12.5	365	47	19	4.4	2	35	2	4	#NULL!		#NULL!	#NULL!
2	1	1	1	1	1	1	1	1	0	1	0	0	No symptoms	abnormal	1	#NULL!	#NULL!	#NULL!	1	77	165	1.65	28.2828	Favipiravir	1	4	COVID Pneumonia	Covid Pneumonia J128 U071	0	1	12	1	5.2	33.5	55.3	42.4	14.1	171	34	76	4.5	1	#NULL!	#NULL!	4	#NULL!		#NULL!	#NULL!
2	1	1	0	0	1	1	1	0	0	0	0	1	Cyanosis of nails	abnormal	1	#NULL!	#NULL!	#NULL!	1	65	169	1.69	22.7583		#NULL!	0	COVID Pneumonia	Covid Pneumonia J128 U071	2	1	12	1	8.4	12.2	77.1	41.2	13.5	155	24	28	4.2	2	46	2	4	#NULL!		#NULL!	#NULL!
2	1	0	0	0	1	0	0	0	0	0	0	0	No symptoms	abnormal	1	#NULL!	#NULL!	#NULL!	1	8	67	0.67	17.8213	Favipiravir	#NULL!	0	COVID Pneumonia	Covid Pneumonia J128 U071	2	1	16	1	15	65	7	29	9.5	494	37	11	4.1	2	44	2	4	#NULL!		#NULL!	#NULL!
1	0	1	1	0	1	1	0	0	0	0	0	0	No symptoms	normal	1	#NULL!	#NULL!	#NULL!	1	74	165	1.65	27.1809	Favipiravir	1	2	COVID Pneumonia	Covid Pneumonia J128 U071	0	1	10	1	7.4	14.3	75.7	44.9	15.3	197	50	99	4.8	2	37	2	4	#NULL!		#NULL!	#NULL!
2	1	0	0	0	1	0	0	0	0	0	0	0	No symptoms	normal	1	#NULL!	#NULL!	#NULL!	1	15.7	103.5	1.035	14.6561	Favipiravir	#NULL!	0	COVID Pneumonia	Covid Pneumonia J028 U071 K120	0	1	10	1	8.3	59	28.6	34.3	11.1	263	46	20	4.8	2	39	2	4	#NULL!		#NULL!	#NULL!
2	0	0	0	0	1	0	0	0	0	0	0	0	No symptoms	abnormal	1	#NULL!	#NULL!	#NULL!	1	9	80	0.8	14.0625	Favipiravir	#NULL!	0	COVID Pneumonia	Covid Pneumonia Z290 U071	0	1	14	1	9.2	54.7	30.4	37.5	12.2	327	43	28	4.8	2	39	2	4	#NULL!		#NULL!	#NULL!
2	0	0	0	0	0	0	0	0	0	0	0	0	No symptoms	normal	#NULL!	1	#NULL!	#NULL!	2	46	150	1.5	20.4444	Favipiravir	#NULL!	0		Covid Pneumonia J128 U071	0	#NULL!	14	1	10.5	21.9	73.5	41.2	13.8	269	17	13	5	1	#NULL!	#NULL!	4	#NULL!		#NULL!	#NULL!
2	0	0	0	0	1	0	0	0	0	0	0	0	No symptoms	normal	1	#NULL!	#NULL!	#NULL!	1	49	163	1.63	18.4425		#NULL!	#NULL!	COVID Pneumonia	Covid Pneumonia Z290 U071 K30 N309 E119	0	1	1	1	5.5	37.3	56.1	41.7	14	249	11	12	4.2	1	#NULL!	#NULL!	4	#NULL!		#NULL!	#NULL!
2	1	1	0	0	1	1	1	0	1	0	0	1	No symptoms	abnormal	#NULL!	1	#NULL!	#NULL!	2	59	150	1.5	26.2222		6	0	COVID Pneumonia	Organizmig Pneumonia J841	0	1	5	1	-	-	-	-	-	-	20	22	4.1	1	#NULL!	#NULL!	4	#NULL!		#NULL!	#NULL!
1	0	0	0	0	0	0	0	0	0	0	0	0	No symptoms	normal	1	#NULL!	#NULL!	#NULL!	1	12.3	91	0.91	14.8533		6	0	COVID Pneumonia	Covid Pneumonia Z290 U071 Q381	0	1	10	1	13.1	72.8	18.6	43.1	14.3	302	-	-	-	2	21	2	4	#NULL!		#NULL!	#NULL!
2	0	0	0	0	0	0	0	0	0	0	0	0	No symptoms	normal	1	#NULL!	#NULL!	#NULL!	1	48	150	1.5	21.3333		#NULL!	0	COVID Pneumonia	Covid Pneumonia Z290 U071	0	1	10	1	-	-	-	-	-	-	-	-	-	1	#NULL!	#NULL!	4	#NULL!		#NULL!	#NULL!
1	0	1	0	1	0	0	1	0	0	0	0	0	Dizziness	abnormal	#NULL!	1	1	#NULL!	3	59	168	1.68	20.9042		#NULL!	0	COVID Pneumonia	Covid Pneumonia E119 U071 J128	0	1	18	1	5.2	21.2	75	37	12	159	34	13	3.6	1	#NULL!	#NULL!	4	#NULL!		#NULL!	#NULL!
2	1	1	0	0	0	0	0	0	0	0	0	0	No symptoms	normal	1	#NULL!	#NULL!	#NULL!	1	54	167	1.67	19.3625		6	0	COVID Pneumonia	Covid Pneumonia J128 U071	0	1	14	1	3.4	47.7	36.2	37.2	12	162	23	13	4.7	1	#NULL!	#NULL!	4	#NULL!		#NULL!	#NULL!
1	1	1	1	0	1	0	0	0	0	0	0	0	No symptoms	normal	1	#NULL!	#NULL!	#NULL!	1	42	173	1.73	14.0332		#NULL!	0	COVID Pneumonia	Covid Pneumonia J128 U071	0	1	14	1	5	20.5	64.7	45.6	15.2	165	20	10	4.5	2	29	2	4	#NULL!		#NULL!	#NULL!
1	1	0	0	0	0	0	0	0	0	0	0	0	No symptoms	normal	1	#NULL!	#NULL!	#NULL!	1	85	180	1.8	26.2346		#NULL!	0	COVID Pneumonia	Covid Pneumonia J128 U071	0	1	14	1	6.5	19.3	72	42.9	14.2	275	31	47	4.7	1	#NULL!	#NULL!	1	#NULL!	20	1	#NULL!
2	1	1	0	0	0	1	0	0	0	1	0	0	Nasal congestion	normal	1	#NULL!	#NULL!	#NULL!	1	55	150	1.5	24.4444	Favipiravir	#NULL!	0	COVID Pneumonia	Covid Pneumonia J128 U071	2	1	6	1	5.4	50.8	40.7	42.7	13.7	237	40	49	4.9	1	#NULL!	#NULL!	4	#NULL!		#NULL!	#NULL!
1	1	1	0	0	0	0	0	0	0	0	0	0	No symptoms	normal	#NULL!	#NULL!	#NULL!	#NULL!	1	8	75	0.75	14.2222		#NULL!	0			0	#NULL!	14	1	6.2	76.8	13.7	37.5	11.8	283	44	21	4.3	2	41	2	4	#NULL!		#NULL!	#NULL!
2	1	1	0	0	0	1	0	0	0	0	0	1	Shortness of breath	abnormal	#NULL!	1	#NULL!	#NULL!	2	37	145	1.45	17.5981		#NULL!	#NULL!	COVID Pneumonia	Covid Pneumonia J128 U071 J981 R739 N179 E876	0	1	3	1	8.1	2.4	95.9	26.8	8.8	281	19	24	3.3	2	45	2	2	70	15	#NULL!	#NULL!
2	0	0	0	0	0	0	0	0	0	0	0	1	No symptoms	abnormal	1	#NULL!	#NULL!	#NULL!	1	50	153	1.53	21.3593		#NULL!	0	COVID Pneumonia	Covid Pneumonia J128 U071	2	1	5	1	9.4	17.2	76.7	37.2	12.4	222	23	19	4.2	2	31	2	4	#NULL!		#NULL!	#NULL!
2	0	1	0	0	0	0	0	0	0	1	0	0	No symptoms	abnormal	#NULL!	1	1	#NULL!	3	54	148	1.48	24.653		#NULL!	0	COVID Pneumonia	Covid Pneumonia J128 U071	1	1	13	1	4.7	25	71.7	38.9	13	189	66	43	3.9	1	#NULL!	#NULL!	4	#NULL!		#NULL!	#NULL!
2	1	1	1	0	0	0	1	1	1	0	0	0	No symptoms	abnormal	#NULL!	1	#NULL!	#NULL!	2	55	160	1.6	21.4844	Favipiravir	#NULL!	0	COVID Pneumonia	Covid Pneumonia J128 U071	0	1	7	1	5.5	23.8	66.3	29.2	9	267	42	30	4.2	1	#NULL!	#NULL!	4	#NULL!		#NULL!	#NULL!
1	0	1	0	0	0	0	0	0	0	1	0	1	No symptoms	abnormal	#NULL!	1	#NULL!	#NULL!	2	82	165	1.65	30.1194		#NULL!	0	COVID Pneumonia	Covid Pneumonia J128 U071	1	1	10	1	3.5	25.5	59	44.5	15	174	36	50	4.5	2	63	2	4	#NULL!		#NULL!	#NULL!
1	0	0	0	0	0	0	0	0	1	0	0	0	Vomiting	abnormal	1	#NULL!	#NULL!	#NULL!	1	98	180	1.8	30.2469		#NULL!	0	COVID Pneumonia	Covid Pneumonia J128 U071 I269	0	1	3	1	12.2	5	91	40.2	13.3	156	17	58	3	1	#NULL!	#NULL!	2	41		#NULL!	#NULL!
2	1	1	1	0	0	1	0	0	1	0	0	0	No symptoms	normal	#NULL!	1	1	#NULL!	3	93	167	1.67	33.3465		6	0	COVID Pneumonia	Covid Pneumonia J128 U071 E669 2201	1	1	7	1	6	28.9	62.7	38.6	12.3	204	57	61	3.9	1	#NULL!	#NULL!	4	#NULL!		#NULL!	#NULL!
1	1	1	0	0	0	0	1	0	0	0	0	1	No symptoms	abnormal	#NULL!	#NULL!	#NULL!	1	4	40	155	1.55	16.6493		1	0	COVID Pneumonia	Covid Pneumonia J128 U071	0	1	9	1	5.6	22.9	70	32.7	11.2	270	84	23	3.9	1	#NULL!	#NULL!	2	5	25	#NULL!	#NULL!
2	0	1	0	0	1	0	0	1	0	0	0	0	No symptoms	abnormal	#NULL!	1	1	#NULL!	3	60	160	1.6	23.4375		1	0	COVID Pneumonia	Covid Pneumonia J128 U071	0	1	11	1	7.3	11.8	83.9	41.6	13.7	307	41	25	3.8	1	#NULL!	#NULL!	4	#NULL!		#NULL!	#NULL!
2	1	1	1	0	0	0	1	0	0	0	0	1	No symptoms	abnormal	#NULL!	1	#NULL!	#NULL!	2	65	166	1.66	23.5883	Favipiravir	#NULL!	0	COVID Pneumonia	Covid Pneumonia U071	0	1	13	1	12.2	18.9	73	41.1	13.8	272	22	24	4.1	1	#NULL!	#NULL!	4	#NULL!		#NULL!	#NULL!
2	0	0	1	0	0	0	0	0	0	0	0	0	No symptoms	abnormal	#NULL!	1	1	#NULL!	3	90	153	1.53	38.4468		#NULL!	0	COVID Pneumonia	Covid Pneumonia J128 U071	0	1	7	1	10	14.1	80.9	41.9	13.7	396	25	48	4.1	1	#NULL!	#NULL!	4	#NULL!		#NULL!	#NULL!
2	1	0	0	0	0	0	0	0	0	0	0	0	No symptoms	abnormal	1	#NULL!	#NULL!	#NULL!	1	7	60	0.6	19.4444	Favipiravir	#NULL!	0	COVID Pneumonia	Covid Pneumonia J00 Z115	0	1	9	1	6.5	49.9	37.5	35.8	11	165	44	22	4	2	43	2	4	#NULL!		#NULL!	#NULL!
1	1	1	0	0	1	1	0	0	0	0	0	0	No symptoms	abnormal	#NULL!	#NULL!	#NULL!	#NULL!	1	11	82	0.82	16.3593	Favipiravir	#NULL!	0	COVID Pneumonia	Covid Pneumonia J128 A099 U071	0	1	5	1	15.3	75.7	20.5	33.6	10.6	496	47	36	4.4	2	37	2	4	#NULL!		#NULL!	#NULL!
2	1	0	0	0	0	0	0	0	0	0	0	1	No symptoms	abnormal	#NULL!	1	1	#NULL!	3	115	160	1.6	44.9219		1	0	COVID Pneumonia	Covid Pneumonia J128 U071	2	1	8	1	8.3	27.9	61	44.4	15.2	352	31	46	3.4	1	#NULL!	#NULL!	4	#NULL!		#NULL!	#NULL!
2	0	0	0	0	0	0	0	1	0	0	0	1	No symptoms	abnormal	#NULL!	#NULL!	1	#NULL!	3	72	160	1.6	28.125		#NULL!	0	COVID Pneumonia	Covid Pneumonia J128 U071 9390	1	1	4	1	7.8	17	76.9	41.7	13.8	258	27	27	4	1	#NULL!	#NULL!	4	#NULL!		#NULL!	#NULL!
2	1	1	1	0	1	0	0	0	0	0	0	0	Shivering	abnormal	#NULL!	1	#NULL!	#NULL!	2	70	149	1.49	31.5301		#NULL!	0	COVID Pneumonia	Covid Pneumonia J128 U071	0	1	13	1	4.3	39.5	52.3	40.8	13.2	257	31	32	4.2	1	#NULL!	#NULL!	4	#NULL!		#NULL!	#NULL!
2	0	1	0	0	1	0	0	0	1	0	0	0	No symptoms	abnormal	1	#NULL!	#NULL!	#NULL!	1	14	101	1.01	13.7241	Favipiravir	#NULL!	0	COVID Pneumonia	Covid Pneumonia J128 U071 A099	0	1	13	1	5.9	32.5	57.5	39.6	13.3	246	39	23	4.2	2	32	2	4	#NULL!		#NULL!	#NULL!
1	0	1	0	0	0	0	0	0	0	0	0	0	No symptoms	normal	1	#NULL!	#NULL!	#NULL!	1	81	146	1.46	37.9996		#NULL!	0	COVID Pneumonia	Covid Pneumonia P239	0	1	13	1	10.5	78.6	8.7	41.2	14.1	236	472	433	3.7	2	32	2	4	#NULL!		#NULL!	#NULL!
2	1	1	1	1	0	1	1	0	0	1	0	0	Fatigue	normal	#NULL!	1	1	#NULL!	3	75	160	1.6	29.2969		#NULL!	0	COVID Pneumonia	Covid Pneumonia J128 U071 E119	0	1	6	1	6.2	13.2	79.3	38.4	12.9	233	39	36	4.1	1	#NULL!	#NULL!	4	#NULL!		#NULL!	#NULL!
2	1	1	0	0	0	0	1	0	0	1	0	1	Vomiting	normal	#NULL!	#NULL!	1	#NULL!	3	54	148	1.48	24.653		#NULL!	#NULL!	COVID Pneumonia	Covid Pneumonia J128 U071	0	1	11	1	7.9	8.7	89.6	36.7	11.8	224	27	19	3.8	1	#NULL!	#NULL!	4	#NULL!		#NULL!	#NULL!
1	1	1	1	1	0	0	1	1	0	0	0	0	Fatigue	normal	#NULL!	1	#NULL!	#NULL!	2	76	166	1.66	27.5802		1	7	COVID Pneumonia	Covid Pneumonia J128 U071 I210	2	1	8	1	7.9	14.7	80.3	45	14.9	258	40	32	4	2	60	2	4	#NULL!		#NULL!	#NULL!
1	1	1	0	0	0	1	1	0	0	0	0	0	No symptoms	abnormal	#NULL!	1	1	#NULL!	3	98	180	1.8	30.2469		6	0	COVID Pneumonia	Covid Pneumonia J189 U071 J960	0	1	11	1	16.6	4.1	86.8	51.4	16.3	545	29	84	3.9	1	#NULL!	#NULL!	4	#NULL!		#NULL!	#NULL!
2	0	0	0	0	0	0	0	0	0	0	0	1	Shortness of breath	abnormal	#NULL!	1	#NULL!	#NULL!	2	62	165	1.65	22.7732	Favipiravir	#NULL!	0	COVID Pneumonia	Covid Pneumonia Z038 U071	0	1	5	1	5.1	11.8	83.2	34.9	11.7	230	28	14	3.7	2	44	1	4	#NULL!		#NULL!	#NULL!
1	1	1	0	0	0	0	1	0	0	0	0	1	No symptoms	abnormal	#NULL!	1	1	#NULL!	3	64	158	1.58	25.6369		#NULL!	0	COVID Pneumonia	Covid Pneumonia J128 U071	0	1	10	1	-	-	-	-	-	-	-	-	-	1	#NULL!	#NULL!	4	#NULL!		#NULL!	#NULL!
1	0	1	0	0	1	0	0	1	0	0	0	0	No symptoms	normal	1	#NULL!	#NULL!	#NULL!	1	45	169	1.69	15.7558		#NULL!	0	COVID Pneumonia	Covid Pneumonia Z038 U071	0	1	5	1	-	-	-	-	-	-	-	-	-	1	#NULL!	#NULL!	1	#NULL!	15	4	#NULL!
2	0	1	0	0	0	0	0	0	1	0	0	0	Rash or skin bumps	abnormal	1	#NULL!	#NULL!	#NULL!	1	6	60	0.6	16.6667	Favipiravir	#NULL!	0	COVID Pneumonia	Covid Pneumonia J128 U071 A099	2	1	3	1	14.2	63.5	26.3	33.9	11.2	340	37	14	4.2	2	33	2	4	#NULL!		#NULL!	#NULL!
2	0	0	0	0	0	0	0	0	0	0	0	0	No symptoms	abnormal	1	#NULL!	#NULL!	#NULL!	1	42	150	1.5	18.6667	Favipiravir	6	0	COVID Pneumonia	Covid Pneumonia Z290 U071	2	1	1	1	5.2	22.7	65.2	32.8	11	210	20	10	4	2	42	2	4	#NULL!		#NULL!	#NULL!
1	0	0	0	0	0	0	0	0	0	0	0	0	Abdominal pain	abnormal	1	#NULL!	#NULL!	#NULL!	1	24	148	1.48	10.9569	Favipiravir	#NULL!	0	COVID Pneumonia	Covid Pneumonia J128 U071	2	1	6	1	8.3	48.5	41.5	37.9	12.1	367	23	8	4.6	2	27	2	4	#NULL!		#NULL!	#NULL!
2	0	0	0	0	1	0	0	0	0	0	0	1	No symptoms	normal	#NULL!	1	#NULL!	#NULL!	2	15	101	1.01	14.7044	Favipiravir	#NULL!	0	COVID Pneumonia	Covid Pneumonia J128 U071	2	1	3	1	6.4	46.1	41.9	39.9	13	240	32	12	4.7	2	31	1	4	#NULL!		#NULL!	#NULL!
2	0	1	1	0	0	1	1	0	0	0	0	0	No symptoms	normal	#NULL!	1	#NULL!	1	4	68	145	1.45	32.3424		#NULL!	0			0	#NULL!	14	1	13	9.1	88.1	37.7	12.3	219	64	73	3	2	37	2	4	#NULL!		#NULL!	#NULL!
2	0	0	0	0	0	0	0	0	0	0	0	1	No symptoms	normal	1	#NULL!	#NULL!	#NULL!	1	17	110	1.1	14.0496	Favipiravir	#NULL!	0	COVID Pneumonia	Covid Pneumonia J128 U071	2	1	3	1	7.4	58.3	28.3	40.6	13.4	338	25	13	4.8	2	31	1	4	#NULL!		#NULL!	#NULL!
2	0	1	0	0	0	0	1	0	0	0	0	0	No symptoms	abnormal	#NULL!	#NULL!	1	#NULL!	3	84	157	1.57	34.0785	Favipiravir	#NULL!	0	COVID Pneumonia	Covid Pneumonia J128 U071 Y95	2	1	10	1	6.7	26.6	62.4	45	14.4	192	31	13	4.7	1	#NULL!	#NULL!	4	#NULL!		#NULL!	#NULL!
2	0	1	0	0	1	1	1	0	0	0	0	0	No symptoms	abnormal	1	#NULL!	#NULL!	#NULL!	1	7.4	70	0.7	15.102	Favipiravir	#NULL!	0	COVID Pneumonia	Covid Pneumonia J128 U071	0	1	9	1	8.3	65.3	28	35.3	11.7	314	32	12	4	2	42	2	4	#NULL!		#NULL!	#NULL!
2	0	0	0	0	0	0	0	0	0	0	0	0	No symptoms	normal	1	#NULL!	#NULL!	#NULL!	1	69	155	1.55	28.7201		#NULL!	0	COVID Pneumonia	Covid Pneumonia J128 U071 Z370 0998	2	1	13	1	8.2	20.8	68.7	37.7	12.5	223	16	11	3.7	1	#NULL!	#NULL!	4	#NULL!		#NULL!	#NULL!
2	0	1	1	1	0	0	0	0	0	0	0	0	No symptoms	normal	1	#NULL!	#NULL!	#NULL!	1	60	153	1.53	25.6312		#NULL!	0	COVID Pneumonia	Covid Pneumonia Z290 E876 U071	0	1	4	1	9.1	13.3	83.1	40.5	13.4	264	22	26	4.1	1	#NULL!	#NULL!	4	#NULL!		#NULL!	#NULL!
2	0	0	0	0	1	0	0	0	0	0	0	0	No symptoms	abnormal	1	#NULL!	#NULL!	#NULL!	1	6	70	0.7	12.2449		1	4	COVID Pneumonia	Covid Pneumonia J128 U071	0	1	4	1	9.4	71.5	18.5	11.3	34.4	363	64	56	4.3	2	39	2	4	#NULL!		#NULL!	#NULL!
2	1	1	0	0	0	0	0	1	0	1	0	0	No symptoms	normal	1	#NULL!	#NULL!	#NULL!	1	54	163	1.63	20.3244		#NULL!	0	COVID Pneumonia	Covid Pneumonia Z290 U071	0	1	2	1	6.8	41.4	53.2	39.4	12.7	233	86	121	4.4	1	#NULL!	#NULL!	4	#NULL!		#NULL!	#NULL!
2	0	1	0	0	1	0	0	0	0	0	0	1	No symptoms	normal	1	#NULL!	#NULL!	#NULL!	1	9.5	80	0.8	14.8437	Favipiravir	#NULL!	0	COVID Pneumonia	Covid Pneumonia J128 U071	0	1	2	1	10.1	72.6	18.9	36.4	12.1	415	40	19	4.8	2	33	2	4	#NULL!		#NULL!	#NULL!
2	0	1	1	1	0	0	0	0	0	0	0	0	Nasal congestion	abnormal	1	#NULL!	#NULL!	#NULL!	1	13	97	0.97	13.8166		#NULL!	0	COVID Pneumonia	Covid Pneumonia A099 U071	2	1	6	1	7.3	58.7	33.2	39.2	13.2	334	35	17	4.6	2	36	1	4	#NULL!		#NULL!	#NULL!
2	0	1	1	0	0	0	0	0	0	1	0	0	No symptoms	abnormal	1	#NULL!	#NULL!	#NULL!	1	8	58	0.58	23.7812	Favipiravir	#NULL!	0	COVID Pneumonia	Covid Pneumonia J128 U071	2	1	6	1	7.6	29.3	53.2	39.4	13.3	199	40	23	4	2	36	1	4	#NULL!		#NULL!	#NULL!
1	0	1	1	0	0	0	0	1	0	0	1	0	No symptoms	abnormal	#NULL!	1	1	#NULL!	3	74	170	1.7	25.6055	Favipiravir	1	7	COVID Pneumonia	Covid Pneumonia J128 U071	2	1	4	1	8.9	7.2	80.7	45.3	14.8	169	23	19	3.9	2	28	2	4	#NULL!		#NULL!	#NULL!
1	0	0	1	1	0	0	0	0	0	0	1	0	No symptoms	normal	#NULL!	1	#NULL!	#NULL!	2	102	165	1.65	37.4656	Favipiravir	#NULL!	0	COVID Pneumonia	Covid Pneumonia J128 U071	2	1	4	1	8.3	13.9	81.1	41.8	13.4	316	56	101	4.2	1	#NULL!	#NULL!	2	40	20	#NULL!	#NULL!
2	0	0	1	0	0	1	0	0	0	0	1	0	No symptoms	normal	1	#NULL!	#NULL!	#NULL!	1	6	65	0.65	14.2012	Favipiravir	#NULL!	0	COVID Pneumonia	Covid Pneumonia J128 U071	2	1	4	1	10	73.1	17	36.1	11.9	507	86	47	4.2	2	48	1	4	#NULL!		#NULL!	#NULL!
1	0	1	1	1	0	1	1	0	0	0	0	0	No symptoms	normal	1	#NULL!	#NULL!	#NULL!	1	85	175	1.75	27.7551	Favipiravir	1	7	COVID Pneumonia	Covid Pneumonia J128 U071	0	1	2	1	6.7	27.5	62.1	44.2	14.3	280	38	32	4.4	2	48	1	4	#NULL!		#NULL!	#NULL!
2	0	0	0	0	0	0	0	0	0	0	1	0	No symptoms	abnormal	#NULL!	1	#NULL!	#NULL!	2	74	154	1.54	31.2026	Favipiravir	#NULL!	0	COVID Pneumonia	Covid Pneumonia J128 U071	2	1	2	1	8.9	14.9	75.6	44.6	14.9	190	57	54	3.9	2	48	1	4	#NULL!		#NULL!	#NULL!
2	0	0	0	0	0	0	0	0	0	0	0	0	No symptoms	normal	1	#NULL!	#NULL!	#NULL!	1	61	145	1.45	29.0131		#NULL!	0	COVID Pneumonia	Covid Pneumonia J128 U071	0	1	2	1	10.7	14.2	82.1	38.3	12.8	244	-	-	-	1	#NULL!	#NULL!	4	#NULL!		#NULL!	#NULL!
2	0	1	1	0	0	1	0	0	0	0	0	0	No symptoms	normal	1	#NULL!	#NULL!	#NULL!	1	47	159	1.59	18.591		#NULL!	0			0	#NULL!	14	1	-	-	-	-	-	-	-	-	-	1	#NULL!	#NULL!	4	#NULL!		#NULL!	#NULL!
2	1	0	0	0	0	0	0	0	0	0	0	0	Convulsions	normal	#NULL!	#NULL!	#NULL!	#NULL!	1	4.5	53	0.53	16.0199		#NULL!	0			0	#NULL!	14	1	9.2	34	55.2	34.1	10.9	418	38	17	4.5	2	36	2	4	#NULL!		#NULL!	#NULL!
2	0	0	0	0	0	0	0	0	0	0	0	0	No symptoms	normal	1	#NULL!	#NULL!	#NULL!	1	65	162	1.62	24.7676		6	0	COVID Pneumonia	Covid Pneumonia J128 U071	2	1	5	1	5	35.7	55	40	13.4	104	18	16	4.5	1	#NULL!	#NULL!	4	#NULL!		#NULL!	#NULL!
2	1	1	0	0	1	1	1	0	0	0	1	0	No symptoms	abnormal	1	1	1	1	4	50	162	1.62	19.052		#NULL!	0	COVID Pneumonia	Covid Pneumonia J128 U071	0	1	11	1	11.4	9.4	84.6	42.6	14.4	227	43	40	3.9	1	#NULL!	#NULL!	4	#NULL!		#NULL!	#NULL!
2	0	0	0	0	0	0	0	0	0	0	0	0	No symptoms	normal	1	#NULL!	#NULL!	#NULL!	1	4	48	0.48	17.3611	Favipiravir	#NULL!	0	COVID Pneumonia	Covid Pneumonia Z290 U071	2	1	4	1	11.9	65.2	18.3	37.2	12.1	757	20	11	3.7	2	21	2	4	#NULL!		#NULL!	#NULL!
2	0	1	1	0	1	0	0	0	0	1	1	0	No symptoms	normal	1	#NULL!	#NULL!	#NULL!	1	62	165	1.65	22.7732	Favipiravir	#NULL!	0	COVID Pneumonia	Covid Pneumonia J128 U071 N390	2	1	4	1	4.2	32.5	58.4	38.1	12.5	236	17	9	4.5	1	#NULL!	#NULL!	4	#NULL!		#NULL!	#NULL!
2	1	1	1	0	0	0	0	0	0	0	0	0	No symptoms	abnormal	1	#NULL!	#NULL!	#NULL!	1	58	165	1.65	21.3039	Favipiravir	#NULL!	0	COVID Pneumonia	Covid Pneumonia Z290 U071	2	1	6	1	4.6	31.6	58.1	46	15.3	240	22	19	4.7	2	36	1	4	#NULL!		#NULL!	#NULL!
1	1	1	1	0	0	0	1	0	0	0	0	0	No symptoms	normal	1	#NULL!	#NULL!	#NULL!	1	68	160	1.6	26.5625		6	0	COVID Pneumonia	Covid Pneumonia R31 N40 N390 U071	2	1	2	1	6	14	68.7	40.7	13.6	301	22	23	3.4	1	#NULL!	#NULL!	4	#NULL!		#NULL!	#NULL!
1	0	0	0	0	1	0	0	0	0	0	0	0	No symptoms	abnormal	#NULL!	1	1	#NULL!	3	85	160	1.6	33.2031		#NULL!	0	COVID Pneumonia	Covid Pneumonia J128 U071	2	1	8	1	3.9	32.6	60.3	48.2	15.6	142	16	55	3.4	1	#NULL!	#NULL!	1	#NULL!	18	44987	#NULL!
2	1	0	1	0	1	0	0	0	0	0	0	0	No symptoms	abnormal	1	#NULL!	#NULL!	#NULL!	1	9	97	0.97	9.56531	Favipiravir	#NULL!	0	COVID Pneumonia	Covid Pneumonia J128 U071	2	1	5	1	11.1	61.3	29.2	36.8	12.3	575	42	19	4.6	2	28	2	4	#NULL!		#NULL!	#NULL!
2	0	0	0	0	0	0	0	0	0	0	0	0	No symptoms	normal	1	#NULL!	#NULL!	#NULL!	1	58.6	163	1.63	22.0558		6	0	COVID Pneumonia	Covid Pneumonia Z290 U071	2	1	1	1	11.1	15.6	77.6	38	12.8	152	-	-	-	1	#NULL!	#NULL!	4	#NULL!		#NULL!	#NULL!
2	0	0	0	0	1	0	0	0	0	0	0	0	No symptoms	abnormal	1	#NULL!	#NULL!	#NULL!	1	60	158	1.58	24.0346	Favipiravir	#NULL!	0	COVID Pneumonia	Covid Pneumonia J128 U071	2	1	7	1	8	30.2	61.4	52.3	17.4	157	33	39	3.9	2	28	2	4	#NULL!		#NULL!	#NULL!
2	0	0	0	0	1	0	0	0	0	0	0	0	No symptoms	abnormal	1	#NULL!	#NULL!	#NULL!	1	14	101	1.01	13.7241		#NULL!	0	COVID Pneumonia	Covid Pneumonia Z290 U071	2	1	7	1	-	-	-	-	-	-	-	-	-	2	28	2	4	#NULL!		#NULL!	#NULL!
1	0	0	0	0	0	1	0	0	0	0	1	0	No symptoms	abnormal	#NULL!	1	#NULL!	#NULL!	2	102	175	1.75	33.3061	Remdesivir injection	#NULL!	0	COVID Pneumonia	Covid Pneumonia J128 U071	0	1	5	1	5.3	20.5	58.4	40.9	13.5	204	53	60	3.3	1	#NULL!	#NULL!	4	#NULL!		#NULL!	#NULL!
1	0	0	0	0	0	0	0	0	0	0	0	0	No symptoms	abnormal	1	#NULL!	#NULL!	#NULL!	1	42	165	1.65	15.427	Favipiravir	#NULL!	0	COVID Pneumonia	Covid Pneumonia J128 U071	2	1	3	1	5.3	12.1	79.9	39.9	13.4	125	38	21	4	2	35	2	4	#NULL!		#NULL!	#NULL!
1	1	1	0	0	0	0	0	1	0	0	0	0	No symptoms	normal	1	#NULL!	#NULL!	#NULL!	1	45	165	1.65	16.5289		1	0	COVID Pneumonia	Covid Pneumonia D569 E831 E039 E274 U089	0	1	1	1	4.5	54.4	38.8	18.2	5.9	98	57	58	3.9	1	#NULL!	#NULL!	4	#NULL!		#NULL!	#NULL!
2	0	0	0	0	0	0	1	0	0	0	1	0	No symptoms	abnormal	#NULL!	#NULL!	1	#NULL!	3	59	153	1.53	25.204		#NULL!	0	COVID Pneumonia	Covid Pneumonia J128 U071	0	1	9	1	5.9	13.5	83.9	43.8	14.5	327	40	35	4	1	#NULL!	#NULL!	4	#NULL!		#NULL!	#NULL!
1	0	1	1	0	0	0	1	0	0	0	1	0	No symptoms	abnormal	#NULL!	1	#NULL!	#NULL!	2	60	165	1.65	22.0386		#NULL!	0		Covid Pneumonia J126 U071	0	#NULL!	14	1	8	13.9	82.1	42.1	13.6	368	47	45	4	2	48	2	4	#NULL!		#NULL!	#NULL!
1	0	0	0	0	0	0	0	0	0	0	1	0	No symptoms	normal	1	#NULL!	#NULL!	#NULL!	1	10	70	0.7	20.4082	Favipiravir	6	0	COVID Pneumonia	Covid Pneumonia Z290 U071	2	1	4	1	8.8	56.9	36.2	41.3	13.6	328	30	19	4.4	2	27	1	4	#NULL!		#NULL!	#NULL!
1	0	0	0	0	0	0	0	0	0	0	1	0	No symptoms	normal	1	#NULL!	#NULL!	#NULL!	1	27	128	1.28	16.4795	Favipiravir	#NULL!	0	COVID Pneumonia	Covid Pneumonia J128 B019 U071	2	1	4	1	5.8	51	38.2	39.3	13.3	220	29	19	4.3	2	27	1	4	#NULL!		#NULL!	#NULL!
1	0	1	0	0	1	0	0	0	0	0	0	0	No symptoms	normal	1	#NULL!	#NULL!	#NULL!	1	25.5	130	1.3	15.0888	Favipiravir	#NULL!	0	COVID Pneumonia	Covid Pneumonia Z290 U071	2	1	9	1	8.2	70.3	14.2	37.9	12.3	351	44	24	4.4	2	33	2	4	#NULL!		#NULL!	#NULL!
2	0	0	0	0	0	0	0	0	0	0	0	0	No symptoms	normal	1	#NULL!	#NULL!	#NULL!	1	24.5	129	1.29	14.7227		#NULL!	0	COVID Pneumonia	Covid Pneumonia Z290 U071	2	1	2	1	-	-	-	-	-	-	-	-	-	2	33	2	4	#NULL!		#NULL!	#NULL!
2	1	1	1	0	0	0	0	0	0	0	0	0	No symptoms	normal	1	#NULL!	#NULL!	#NULL!	1	57	156	1.56	23.4221	Favipiravir	1	7	COVID Pneumonia	Covid Pneumonia J128 U071	2	1	5	1	6.8	22.3	68	40.8	13.6	249	20	12	4.7	1	#NULL!	#NULL!	4	#NULL!		#NULL!	#NULL!
1	1	0	0	0	0	0	0	0	0	0	0	0	No symptoms	normal	1	#NULL!	#NULL!	#NULL!	1	15	97	0.97	15.9422	Favipiravir	#NULL!	0	COVID Pneumonia	Covid Pneumonia J128 U071	2	1	3	1	9	24.9	66.4	36.4	12.1	464	43	20	4.8	2	54	2	4	#NULL!		#NULL!	#NULL!
2	1	0	0	0	0	0	0	0	0	0	1	0	No symptoms	normal	1	#NULL!	#NULL!	#NULL!	1	9	75	0.75	16	Favipiravir	#NULL!	0	COVID Pneumonia	Covid Pneumonia J128 U071	2	1	3	1	4.5	39.4	45.1	38.6	12.9	264	53	13	4.7	2	54	2	4	#NULL!		#NULL!	#NULL!
2	0	0	1	0	0	0	1	0	0	0	0	0	No symptoms	abnormal	1	#NULL!	#NULL!	#NULL!	1	45	166	1.66	16.3304		#NULL!	0	COVID Pneumonia	Covid Pneumonia J069 U071	0	1	3	1	-	-	-	-	-	-	-	-	-	1	#NULL!	#NULL!	4	#NULL!		#NULL!	#NULL!
1	0	0	0	0	1	0	0	0	0	0	1	0	No symptoms	normal	1	#NULL!	#NULL!	#NULL!	1	21	120	1.2	14.5833	Favipiravir	#NULL!	0	COVID Pneumonia	Covid Pneumonia J128 U071	0	1	2	1	6.4	56.4	37.8	39.1	13.4	124	30	20	4.8	2	28	2	4	#NULL!		#NULL!	#NULL!
1	0	0	0	0	0	0	0	0	0	0	1	0	No symptoms	normal	1	#NULL!	#NULL!	#NULL!	1	7.4	80	0.8	11.5625	Favipiravir	#NULL!	0	COVID Pneumonia	Covid Pneumonia Z290 U071	2	1	2	1	11.3	82.5	10	37.7	12.6	329	37	36	4.4	2	28	2	4	#NULL!		#NULL!	#NULL!
2	1	0	0	0	0	0	1	0	0	0	1	0	Shortness of breath	normal	1	#NULL!	#NULL!	#NULL!	1	19	111	1.11	15.4208	Favipiravir	#NULL!	0	COVID Pneumonia	Covid Pneumonia J128 D561 D509	2	1	4	1	9	26	67.2	28.6	10	326	35	20	4.7	2	41	2	4	#NULL!		#NULL!	#NULL!
1	1	0	0	0	0	0	0	0	0	0	1	0	No symptoms	abnormal	#NULL!	1	#NULL!	#NULL!	2	19.4	112	1.12	15.4656	Favipiravir	#NULL!	0	COVID Pneumonia	Covid Pneumonia J128 U071	2	1	5	1	13.7	16.4	74.2	24.9	8.4	320	28	15	4.3	2	41	2	4	#NULL!		#NULL!	#NULL!
2	0	1	0	0	1	0	0	0	0	0	0	0	No symptoms	normal	1	#NULL!	#NULL!	#NULL!	1	47	150	1.5	20.8889		#NULL!	0	COVID Pneumonia	Covid Pneumonia Z290 U071	2	1	5	1	-	-	-	-	-	-	-	-	-	1	#NULL!	#NULL!	4	#NULL!		#NULL!	#NULL!
1	0	1	0	0	0	0	1	0	0	0	1	0	No symptoms	abnormal	1	#NULL!	#NULL!	#NULL!	1	9	76	0.76	15.5817	Favipiravir	#NULL!	0	COVID Pneumonia	Covid Pneumonia J128 U071	2	1	2	1	8.1	72.9	15.6	37.3	12.3	400	45	37	4.9	2	32	2	4	#NULL!		#NULL!	#NULL!
1	0	0	0	0	0	0	0	0	0	0	0	0	No symptoms	abnormal	1	#NULL!	#NULL!	#NULL!	1	6.7	59	0.59	19.2473	Favipiravir	#NULL!	0	COVID Pneumonia	Covid Pneumonia Z290 U071 K590	0	1	12	1	6.9	76.4	10.9	33.3	11.2	16	42	36	3.9	2	27	2	4	#NULL!		#NULL!	#NULL!
2	0	1	0	0	0	1	1	0	0	1	0	0	No symptoms	normal	1	#NULL!	#NULL!	#NULL!	1	42	147	1.47	19.4363	Favipiravir	#NULL!	0	COVID Pneumonia	Covid Pneumonia Z290 U071	2	1	12	1	-	-	-	-	-	-	-	-	-	1	#NULL!	#NULL!	4	#NULL!		#NULL!	#NULL!
2	1	0	1	0	1	0	1	0	1	0	0	0	No symptoms	abnormal	#NULL!	1	1	#NULL!	3	48	150	1.5	21.3333		1	2	COVID Pneumonia	Covid Pneumonia J128 U071	0	1	9	1	9.3	10.9	85.4	35.9	12	281	47	52	3.7	1	#NULL!	#NULL!	4	#NULL!		#NULL!	#NULL!
1	1	0	0	0	1	0	0	0	0	0	0	0	No symptoms	normal	1	#NULL!	#NULL!	#NULL!	1	6.3	62	0.62	16.3892	Favipiravir	#NULL!	0	COVID Pneumonia	Covid Pneumonia J128 U071	2	1	3	1	13.4	74.2	10.3	30.3	9.9	512	44	16	4.3	2	29	2	4	#NULL!		#NULL!	#NULL!
2	0	0	0	0	0	0	0	0	0	0	0	0	No symptoms	normal	1	#NULL!	#NULL!	#NULL!	1	60	145	1.45	28.5375		#NULL!	#NULL!	COVID Pneumonia	Covid Pneumonia Z290 U071	2	1	1	1	7.4	32.2	52.3	41.3	13.4	332	35	36	4.4	2	22	1	4	#NULL!		#NULL!	#NULL!
2	1	0	0	0	1	0	0	0	0	0	0	0	No symptoms	normal	1	#NULL!	#NULL!	#NULL!	1	50	158	1.58	20.0288	Favipiravir	#NULL!	0	COVID Pneumonia	Covid Pneumonia J068 U071	2	1	3	1	3.9	47.3	43.3	37.6	12	275	18	11	4.8	1	#NULL!	#NULL!	4	#NULL!		#NULL!	#NULL!
2	1	1	1	0	0	0	1	0	0	0	0	0	No symptoms	abnormal	1	1	1	1	4	88	156	1.56	36.1604		#NULL!	0	COVID Pneumonia	Covid Pneumonia Z290 U071	2	1	11	1	8.4	7.5	90.8	37.3	12	210	20	9	3.1	1	27	2	4	#NULL!		#NULL!	#NULL!
2	1	0	1	0	0	0	0	0	0	0	0	0	No symptoms	abnormal	#NULL!	1	1	#NULL!	3	55	156	1.56	22.6003		#NULL!	0	COVID Pneumonia	Covid Pneumonia J128 U071 T380	2	1	14	1	6.6	14.7	74.8	40.2	13.3	195	54	30	3.5	2	49	2	4	#NULL!		#NULL!	#NULL!
2	0	0	0	0	0	0	0	0	0	0	1	0	No symptoms	normal	1	#NULL!	#NULL!	#NULL!	1	53	153	1.53	22.6409		#NULL!	0			0	#NULL!	14	1	5.6	37.9	52.6	37.1	12.1	302	25	29	4.3	1	#NULL!	#NULL!	4	#NULL!		#NULL!	#NULL!
2	0	0	0	0	0	0	0	0	0	0	0	0	No symptoms	abnormal	#NULL!	#NULL!	#NULL!	#NULL!	1	73	164	1.64	27.1416		#NULL!	0	COVID Pneumonia		2	1	14	1	5.4	36.9	55.6	41.2	12.9	360	-	-	-	1	#NULL!	#NULL!	4	#NULL!		#NULL!	#NULL!
1	0	1	0	0	0	0	1	0	0	0	0	0	No symptoms	abnormal	1	#NULL!	#NULL!	#NULL!	1	6	48	0.48	26.0417	Favipiravir	#NULL!	0	COVID Pneumonia	Covid Pneumonia Z290 U071	2	1	4	1	13.1	75.3	19.2	33	10.5	166	41	25	4.4	2	32	2	4	#NULL!		#NULL!	#NULL!
2	1	1	0	0	0	0	0	0	0	0	1	0	No symptoms	abnormal	#NULL!	1	1	#NULL!	3	58	150	1.5	25.7778		6	0	COVID Pneumonia	Covid Pneumonia J128 U071	2	1	3	1	5.5	9.5	88	38.9	12.9	155	114	38	3.8	2	45	2	4	#NULL!		#NULL!	#NULL!
2	0	0	0	0	1	0	1	0	0	0	1	0	No symptoms	abnormal	#NULL!	1	1	#NULL!	3	48	150	1.5	21.3333		1	7	COVID Pneumonia	Covid Pneumonia J128 U071	2	1	15	1	7.9	13.3	80.6	46	15.5	225	55	34	3.3	2	45	2	4	#NULL!		#NULL!	#NULL!
1	0	0	0	0	0	0	0	0	0	0	1	0	No symptoms	normal	1	#NULL!	#NULL!	#NULL!	1	12.4	110	1.1	10.2479		#NULL!	0	COVID Pneumonia	Covid Pneumonia J128 U071	2	1	3	1	7.9	48.9	30.3	38.8	12.6	216	30	15	4.1	2	28	2	4	#NULL!		#NULL!	#NULL!
1	0	1	0	0	1	0	1	0	0	0	1	0	No symptoms	abnormal	#NULL!	#NULL!	#NULL!	1	4	70	168	1.68	24.8016		1	7	COVID Pneumonia	Covid Pneumonia J128 U071	2	1	14	1	15.5	10.7	86	41.6	13.8	367	104	85	2.9	1	#NULL!	#NULL!	4	#NULL!		#NULL!	#NULL!
2	1	1	1	0	1	0	0	0	0	0	1	0	No symptoms	abnormal	#NULL!	1	#NULL!	#NULL!	2	58	145	1.45	27.5862		6	0	COVID Pneumonia	Covid Pneumonia J128 U071	2	1	5	1	4.2	28.8	57	41.5	13.8	89	20	11	3.3	1	#NULL!	#NULL!	4	#NULL!		#NULL!	#NULL!
2	0	0	0	0	0	0	0	0	0	0	1	0	No symptoms	abnormal	#NULL!	1	#NULL!	#NULL!	2	39	142	1.42	19.3414		1	4	COVID Pneumonia	Covid Pneumonia J128 U071	0	1	5	1	13.2	3.3	93	38.5	12.2	356	27	30	5	2	48	2	4	#NULL!		#NULL!	#NULL!
2	1	0	0	0	0	0	0	0	0	0	1	0	Dizziness	abnormal	#NULL!	1	1	#NULL!	3	78	158	1.58	31.245	Favipiravir	#NULL!	0	COVID Pneumonia	Covid Pneumonia J128 U071	2	1	12	1	8.6	2.6	95.7	42	13.6	211	56	90	3.8	1	#NULL!	#NULL!	4	#NULL!		#NULL!	#NULL!
2	1	0	0	0	0	0	1	0	0	0	0	0	Fatigue	normal	#NULL!	1	#NULL!	#NULL!	2	40	150	1.5	17.7778		1	4	COVID Pneumonia	Covid Pneumonia J128 U071	2	1	1	1	17.8	4.7	93.3	38.5	12.7	169	23	15	4	2	35	2	4	#NULL!		#NULL!	#NULL!
1	0	0	0	0	0	0	0	0	0	0	0	0	No symptoms	abnormal	#NULL!	1	#NULL!	#NULL!	2	47	161	1.61	18.132		1	4	COVID Pneumonia	Covid Pneumonia J128 U071	2	1	1	1	6.4	29.1	58.7	45.6	14.7	148	28	36	3.2	2	24	2	2	56		#NULL!	#NULL!
1	0	0	0	0	0	0	0	0	0	0	0	0	No symptoms	abnormal	1	#NULL!	#NULL!	#NULL!	1	56	161	1.61	21.6041		#NULL!	0	COVID Pneumonia	Covid Pneumonia Z290 U071 Z115 J069	2	1	1	1	7.3	29.4	62.2	45.2	15.2	232	21	22	4.6	1	#NULL!	#NULL!	4	#NULL!		#NULL!	#NULL!
1	0	0	0	0	0	0	0	0	0	0	0	0	No symptoms	abnormal	1	#NULL!	#NULL!	#NULL!	1	2.9	65	0.65	6.86391		#NULL!	0	COVID Pneumonia	Covid Pneumonia Z290 U071	2	1	4	1	9.8	48.2	33.1	44.1	15.2	236	28	12	3.3	2	30	1	4	#NULL!		#NULL!	#NULL!
2	0	0	0	0	0	0	0	0	0	0	0	0	No symptoms	normal	#NULL!	1	#NULL!	#NULL!	2	73	155	1.55	30.385		#NULL!	0	COVID Pneumonia	Covid Pneumonia J128 U071	0	1	4	1	7.1	12	83.3	34	11.6	266	48	39	3.2	1	#NULL!	#NULL!	4	#NULL!		#NULL!	#NULL!
2	1	1	0	0	0	0	0	0	0	0	0	0	No symptoms	normal	1	#NULL!	#NULL!	#NULL!	1	3	51	0.51	11.534	Favipiravir	#NULL!	0	COVID Pneumonia	Covid Pneumonia J128 U071	0	1	2	1	13.8	70.6	12.4	45	15.4	430	45	28	4	2	36	1	4	#NULL!		#NULL!	#NULL!
2	0	0	0	0	0	0	0	0	0	0	0	0	No symptoms	normal	1	#NULL!	#NULL!	#NULL!	1	69	155	1.55	28.7201		3	1	COVID Pneumonia	Covid Pneumonia Z290 U071	0	1	3	1	7.1	40.9	45.1	39.9	13.3	232	-	-	-	2	31	2	4	#NULL!		#NULL!	#NULL!
2	1	0	0	0	0	0	0	0	0	0	0	0	Rash or skin bumps	abnormal	1	#NULL!	#NULL!	#NULL!	1	9.5	74	0.74	17.3484	Favipiravir	#NULL!	0		Covid Pneumonia Z290 U071 L010	0	#NULL!	14	1	7.3	73.7	13.8	38.5	13.1	485	36	6	3.5	2	33	1	4	#NULL!		#NULL!	#NULL!
2	1	1	0	0	1	1	0	0	0	0	0	0	Shortness of breath	abnormal	#NULL!	1	1	#NULL!	3	67	156	1.56	27.5312		#NULL!	0	COVID Pneumonia	Covid Pneumonia J128 U071	2	1	8	1	6.6	20.3	76	39.1	12.9	217	177	124	3.4	1	#NULL!	#NULL!	4	#NULL!		#NULL!	#NULL!
2	1	0	0	0	0	0	1	0	0	0	0	0	No symptoms	normal	#NULL!	#NULL!	#NULL!	#NULL!	1	65	153	1.53	27.7671		#NULL!	0			0	#NULL!	14	1	-	-	-	-	-	-	-	-	-	1	#NULL!	#NULL!	4	#NULL!		#NULL!	#NULL!
1	1	1	0	0	1	0	1	0	0	0	0	0	No symptoms	abnormal	#NULL!	#NULL!	#NULL!	#NULL!	2	11	100	1	11		#NULL!	0	COVID Pneumonia	Covid Pneumonia J128 U071	2	1	2	1	15.2	20.9	69.4	38.7	12.3	366	50	35	4.2	2	24	1	4	#NULL!		#NULL!	#NULL!
2	0	1	0	0	0	1	0	0	0	1	1	0	No symptoms	normal	#NULL!	1	1	#NULL!	3	74	152	1.52	32.0291		1	7	COVID Pneumonia	Covid Pneumonia J128 U071	2	1	6	1	6.5	10.8	85.6	41.6	14	321	23	29	3.8	2	44	1	4	#NULL!		#NULL!	#NULL!
2	0	1	0	0	0	0	1	0	0	0	0	0	Shortness of breath	abnormal	#NULL!	1	1	#NULL!	3	74	160	1.6	28.9062		6	0	COVID Pneumonia	Covid Pneumonia J128 U071	2	1	6	1	17.8	6	88.5	36.9	11.7	297	33	62	4.1	1	#NULL!	#NULL!	4	#NULL!		#NULL!	#NULL!
1	1	1	0	1	1	0	1	0	0	0	0	0	No symptoms	abnormal	#NULL!	#NULL!	1	#NULL!	3	55	155	1.55	22.8928		#NULL!	0	COVID Pneumonia	Covid Pneumonia Z290 U071	2	1	12	1	10	12.7	79.1	39.2	13	213	66	62	4.1	2	38	2	4	#NULL!		#NULL!	#NULL!
2	1	1	0	0	0	1	0	0	0	0	0	0	No symptoms	abnormal	#NULL!	#NULL!	1	1	4	81	151	1.51	35.5248		#NULL!	0	COVID Pneumonia	Covid Pneumonia J128 U071	0	1	10	1	4.8	14.5	80.6	41.2	13.5	163	71	53	3.3	2	27	1	4	#NULL!		#NULL!	#NULL!
1	1	0	0	0	0	0	0	0	0	0	0	0	No symptoms	normal	1	#NULL!	#NULL!	#NULL!	1	106	179	1.79	33.0826	Favipiravir	6	0	COVID Pneumonia	Covid Pneumonia Z290 U071	2	1	9	1	9.2	7.5	84.3	36.6	11.6	411	38	52	4.4	2	46	1	4	#NULL!		#NULL!	#NULL!
2	1	0	0	0	0	0	1	0	0	0	0	0	No symptoms	normal	#NULL!	#NULL!	#NULL!	#NULL!	1	47	157	1.57	19.0677		#NULL!	0			0	#NULL!	14	1	-	-	-	-	-	-	-	-	-	1	#NULL!	#NULL!	4	#NULL!		#NULL!	#NULL!
1	1	1	0	0	0	1	0	0	0	0	0	0	Rash or skin bumps	abnormal	#NULL!	1	1	#NULL!	3	47	140	1.4	23.9796		#NULL!	0	COVID Pneumonia	Covid Pneumonia J128 U071	2	1	7	1	4.6	31.7	66.9	32.4	11.1	46	135	60	3.2	2	34	1	4	#NULL!		#NULL!	#NULL!
2	0	1	0	1	0	1	0	0	0	0	0	0	No symptoms	abnormal	#NULL!	1	1	#NULL!	3	49	157	1.57	19.8791	Favipiravir	#NULL!	0	COVID Pneumonia	Covid Pneumonia J128 U071	2	1	3	1	7.1	24.3	67.9	39.1	12.5	249	40	34	3.4	1	#NULL!	#NULL!	4	#NULL!		#NULL!	#NULL!
2	0	1	0	0	0	1	0	0	0	0	0	0	Nasal congestion	normal	1	#NULL!	#NULL!	#NULL!	1	49	157	1.57	19.8791	Favipiravir	#NULL!	0	COVID Pneumonia	Covid Pneumonia Z290 U071	2	1	2	1	7.2	24.2	69.9	40.5	13.2	162	19	14	4.3	1	#NULL!	#NULL!	4	#NULL!		#NULL!	#NULL!
1	1	0	0	0	0	0	0	0	0	0	0	0	Nasal congestion	normal	1	#NULL!	#NULL!	#NULL!	1	20	120	1.2	13.8889	Favipiravir	#NULL!	0	COVID Pneumonia	Covid Pneumonia J00 Z290 U071	2	1	2	1	6.8	68.6	14.5	31.2	10.8	462	61	33	3.7	2	25	2	4	#NULL!		#NULL!	#NULL!
1	0	1	1	0	0	0	1	0	0	0	1	0	No symptoms	abnormal	#NULL!	1	1	1	4	60	174	1.74	19.8177		#NULL!	0	COVID Pneumonia	Covid Pneumonia J128 U071	2	1	10	1	13	3.5	94.2	35.2	11.7	398	87	195	3.8	1	#NULL!	#NULL!	4	#NULL!		#NULL!	#NULL!
2	1	0	0	0	0	0	1	0	0	0	1	0	No symptoms	abnormal	#NULL!	1	1	1	4	60	148	1.48	27.3923	Remdesivir injection	#NULL!	0	COVID Pneumonia	Covid Pneumonia J128 U071	2	1	9	1	11.2	21.3	73.7	38.7	12.8	307	72	35	3.9	1	#NULL!	#NULL!	4	#NULL!		#NULL!	#NULL!
2	0	1	0	0	0	0	1	0	0	0	1	0	No symptoms	abnormal	#NULL!	1	1	1	4	60	162	1.62	22.8624		#NULL!	0	COVID Pneumonia	Covid Pneumonia J128 U071	2	1	11	1	5.3	21.3	71	33.1	10.5	251	-	-	-	2	37	1	2	35		#NULL!	#NULL!
1	0	0	0	0	0	0	0	1	0	0	1	0	No symptoms	abnormal	1	#NULL!	#NULL!	#NULL!	1	70	170	1.7	24.2215		6	0	COVID Pneumonia	Covid Pneumonia J128 U071	2	1	3	1	5.5	23.1	59.8	33.2	10.6	133	30	27	4.4	1	#NULL!	#NULL!	4	#NULL!		#NULL!	#NULL!
1	1	1	1	0	1	1	1	0	0	0	1	0	No symptoms	normal	#NULL!	1	#NULL!	1	4	96	170	1.7	33.218		#NULL!	0			0	#NULL!	14	1	17.7	4.8	91.9	50.5	17	240	96	56	4	2	#NULL!	#NULL!	4	#NULL!		#NULL!	#NULL!
1	0	1	0	0	1	0	0	0	0	0	0	0	No symptoms	abnormal	#NULL!	1	1	#NULL!	3	77	177	1.77	24.5779		#NULL!	0	COVID Pneumonia	Covid Pneumonia J128 U071	2	1	9	1	6.4	30.5	53.4	4	14.9	212	20	17	4.6	1	#NULL!	#NULL!	4	#NULL!		#NULL!	#NULL!
1	0	0	0	0	0	1	1	1	0	0	1	0	No symptoms	abnormal	#NULL!	1	1	#NULL!	3	65	159	1.59	25.711	Remdesivir injection	#NULL!	0	COVID Pneumonia	Covid Pneumonia J128 U071	2	1	3	1	16.6	2.5	90.6	37.8	12.3	671	68	131	3.6	2	27	1	4	#NULL!		#NULL!	#NULL!
2	0	1	0	0	0	0	1	0	0	0	1	0	No symptoms	abnormal	#NULL!	1	#NULL!	#NULL!	2	59	165	1.65	21.6713		1	2	COVID Pneumonia	Covid Pneumonia J128 U071	2	1	8	1	11.9	4.6	91.9	39.9	13.6	321	39	47	3.7	2	44	1	4	#NULL!		#NULL!	#NULL!
2	0	0	0	0	0	0	1	0	0	0	0	0	No symptoms	abnormal	#NULL!	1	1	#NULL!	3	55	155	1.55	22.8928	Remdesivir injection	#NULL!	0	COVID Pneumonia	Covid Pneumonia J128 U071	2	1	2	1	10.2	5.2	92.4	25.3	8.3	206	50	48	6.7	2	49	2	4	#NULL!		#NULL!	#NULL!
1	1	1	1	0	0	0	1	0	0	0	0	0	No symptoms	normal	#NULL!	1	#NULL!	#NULL!	2	61	165	1.65	22.4059		#NULL!	0			0	#NULL!	14	1	12	7.2	86.7	48.2	15.8	294	44	141	3.9	1	#NULL!	#NULL!	4	#NULL!		#NULL!	#NULL!
2	0	1	0	0	0	1	1	0	0	0	1	0	No symptoms	abnormal	#NULL!	1	1	#NULL!	3	85	145	1.45	40.4281	Remdesivir injection	#NULL!	#NULL!	COVID Pneumonia	Covid Pneumonia J128 U071	2	1	5	1	5.6	21.5	73.8	44	14.3	181	43	48	3.7	2	40	1	4	#NULL!		#NULL!	#NULL!
2	0	1	0	1	0	1	1	0	0	1	0	0	No symptoms	abnormal	#NULL!	1	1	#NULL!	3	60	164	1.64	22.3081		#NULL!	0			0	#NULL!	14	1	5.9	14.2	81	33.9	11.3	146	70	31	3	1	#NULL!	#NULL!	4	#NULL!		#NULL!	#NULL!
2	0	0	0	0	0	0	1	0	0	0	0	0	No symptoms	abnormal	#NULL!	#NULL!	#NULL!	1	4	48	155	1.55	19.9792		1	0	COVID Pneumonia	Covid Pneumonia J960 E141 U071	2	1	5	1	22.8	4.1	86.7	30.4	8.9	397	30	17	3.3	1	#NULL!	#NULL!	4	#NULL!		#NULL!	#NULL!
2	0	0	0	0	0	0	0	0	0	0	0	0	No symptoms	normal	1	#NULL!	#NULL!	#NULL!	1	12	72	0.72	23.1481	Favipiravir	#NULL!	0	COVID Pneumonia	Covid Pneumonia J128 U071	2	1	1	1	9.1	59.6	24.4	32.8	10.4	305	38	12	4.3	2	23	2	4	#NULL!		#NULL!	#NULL!
2	0	1	1	0	0	0	1	0	0	0	0	0	No symptoms	normal	1	#NULL!	#NULL!	#NULL!	4	49	155	1.55	20.3954		6	0			0	#NULL!	14	1	2.9	51.2	33.1	39.6	12.7	241	14	14	4.7	1	#NULL!	#NULL!	4	#NULL!		#NULL!	#NULL!
2	1	1	1	0	0	1	1	0	0	0	1	0	No symptoms	abnormal	#NULL!	1	1	#NULL!	2	73	154	1.54	30.7809	Remdesivir injection	#NULL!	0	COVID Pneumonia	Covid Pneumonia J128 U071	2	1	8	1	10.4	12.7	77.5	39	12.5	211	39	35	3.7	1	#NULL!	#NULL!	4	#NULL!		#NULL!	#NULL!
1	0	1	0	0	1	1	0	0	0	0	1	0	No symptoms	normal	#NULL!	1	1	#NULL!	2	96	170	1.7	33.218		#NULL!	0	COVID Pneumonia	Covid Pneumonia J128 U071	2	1	1	1	13	4.9	90.7	51.6	17.1	308	42	65	3.9	2	33	1	4	#NULL!		#NULL!	#NULL!
2	1	1	0	0	0	1	1	0	0	0	1	0	No symptoms	abnormal	#NULL!	1	1	#NULL!	2	51	155	1.55	21.2279		1	4	COVID Pneumonia	Covid Pneumonia J440 J189 M1099 I48	2	1	4	1	9.5	11.1	79.4	39.8	12.9	191	26	7	3.5	2	56	2	4	#NULL!		#NULL!	#NULL!
2	1	1	1	0	0	0	0	0	0	0	0	0	No symptoms	abnormal	#NULL!	1	1	#NULL!	2	106	158	1.58	42.4611	Remdesivir injection	#NULL!	0	COVID Pneumonia	Covid Pneumonia J128 U071	2	1	4	1	10.6	10.7	87.5	45.2	14.8	365	29	48	3.8	1	#NULL!	#NULL!	4	#NULL!		#NULL!	#NULL!
2	1	1	0	0	0	0	1	0	0	0	0	0	No symptoms	normal	#NULL!	1	1	#NULL!	2	64	160	1.6	25		1	4	COVID Pneumonia	Covid Pneumonia J128 U071	2	1	2	1	4.6	20.7	73.5	40.9	13.5	267	32	18	3.6	2	47	1	2	30		#NULL!	#NULL!
2	1	0	1	0	0	0	0	0	0	0	0	0	Shortness of breath	abnormal	#NULL!	1	#NULL!	#NULL!	1	170	164	1.64	63.2064	Favipiravir	1	7	COVID Pneumonia	Covid Pneumonia J128 U071	2	1	1	1	12.4	39.7	50.7	34.6	10.7	581	22	21	4.2	1	#NULL!	#NULL!	4	#NULL!		#NULL!	#NULL!
2	0	0	1	1	0	0	1	0	0	0	0	0	Abdominal pain	abnormal	#NULL!	1	#NULL!	#NULL!	1	58	155	1.55	24.1415	Remdesivir injection	1	0	COVID Pneumonia	Covid Pneumonia J128 U071	2	1	2	1	5.2	19.2	74.7	42.8	14.4	222	46	30	3.9	1	#NULL!	#NULL!	4	#NULL!		#NULL!	#NULL!
1	1	1	0	0	0	0	1	0	0	0	0	0	No symptoms	normal	#NULL!	#NULL!	#NULL!	1	4	58	160	1.6	22.6562	Remdesivir injection	1	0	COVID Pneumonia	Covid Pneumonia J189 R740 N390	2	1	5	1	24.2	3.3	91.4	45.4	15.2	230	187	323	3.3	2	38	2	2	51		#NULL!	#NULL!
1	0	1	0	0	1	0	0	0	0	0	0	0	No symptoms	normal	#NULL!	1	1	#NULL!	2	72	160	1.6	28.125		#NULL!	0			0	#NULL!	14	1	6.2	16.4	70.4	35.5	11.5	267	10	9	4.2	1	#NULL!	#NULL!	2	48		#NULL!	#NULL!
2	0	1	0	0	0	0	1	0	0	0	0	0	No symptoms	normal	1	#NULL!	#NULL!	#NULL!	1	13	70	0.7	26.5306		#NULL!	0			0	#NULL!	14	1	5.2	30.4	57	40.1	13.4	96	35	18	4.3	2	33	2	4	#NULL!		#NULL!	#NULL!
1	1	1	0	0	1	0	0	0	0	1	0	0	Shivering	abnormal	1	#NULL!	#NULL!	#NULL!	1	70	165	1.65	25.7117	Favipiravir	#NULL!	0	COVID Pneumonia	Covid Pneumonia J128 U071	2	1	6	1	4.9	33.6	52.9	48.4	16.7	177	59	88	4.3	1	#NULL!	#NULL!	4	#NULL!		#NULL!	#NULL!
1	0	0	0	0	0	0	0	0	0	0	0	0	No symptoms	normal	1	#NULL!	#NULL!	#NULL!	1	10	86	0.86	13.5208		#NULL!	0			0	#NULL!	14	1	7.8	38.7	50.3	32.4	9.8	241	36	18	4.4	2	33	1	4	#NULL!		#NULL!	#NULL!
2	1	1	0	0	0	1	0	0	0	0	1	0	Shortness of breath	abnormal	#NULL!	#NULL!	1	1	4	60	150	1.5	26.6667		#NULL!	0	COVID Pneumonia	Covid Pneumonia J128 U071	2	1	6	1	20.5	5.1	86.9	35.4	12.2	325	58	42	3.6	1	#NULL!	#NULL!	4	#NULL!		#NULL!	#NULL!
2	1	0	0	0	0	0	1	0	0	0	0	0	No symptoms	normal	#NULL!	1	1	1	4	50	100	1	50	Remdesivir injection	#NULL!	0	COVID Pneumonia	Covid Pneumonia J128 U071	2	1	4	1	4	12.4	84	38.2	12.6	195	46	24	4.4	2	29	2	4	#NULL!		#NULL!	#NULL!
2	1	1	0	0	0	0	0	0	0	0	0	0	Fatigue	abnormal	#NULL!	1	1	#NULL!	3	65	150	1.5	28.8889		#NULL!	0	COVID Pneumonia	Covid Pneumonia J128 U071	2	1	15	1	6.7	17.5	78.7	34.3	11	211	36	14	3.9	2	65	1	4	#NULL!		#NULL!	#NULL!
2	1	1	0	0	0	0	1	0	0	0	0	0	No symptoms	abnormal	#NULL!	#NULL!	1	#NULL!	3	66	112	1.12	52.6148	Remdesivir injection	#NULL!	0	COVID Pneumonia	Covid Pneumonia J128 U071	2	1	4	1	8.7	11.2	85.8	30.9	10.4	118	89	55	3.6	2	22	2	4	#NULL!		#NULL!	#NULL!
1	1	1	0	0	1	0	1	0	1	0	0	0	No symptoms	normal	1	#NULL!	#NULL!	#NULL!	1	3.5	52	0.52	12.9438	Favipiravir	#NULL!	0	COVID Pneumonia	Covid Pneumonia Z290 U071	2	1	4	1	13.7	58.4	20.5	42.8	14.8	372	32	17	3.6	2	43	1	4	#NULL!		#NULL!	#NULL!
2	0	1	0	1	1	0	0	0	0	0	0	0	Nasal congestion	normal	1	#NULL!	#NULL!	#NULL!	1	75	163	1.63	28.2284	Favipiravir	#NULL!	0	COVID Pneumonia	Covid Pneumonia Z290 U071	2	1	4	1	5.3	27.3	60.5	41.2	13.6	462	24	18	4.2	1	#NULL!	#NULL!	4	#NULL!		#NULL!	#NULL!
2	1	0	0	1	0	0	0	0	0	0	0	0	No symptoms	abnormal	#NULL!	1	1	#NULL!	3	63	149	1.49	28.3771		#NULL!	0	COVID Pneumonia	Covid Pneumonia J128 U071	2	1	3	1	6.7	16.2	74.6	38.5	12.9	475	13	24	3.5	1	#NULL!	#NULL!	4	#NULL!		#NULL!	#NULL!
2	1	1	0	0	0	0	0	0	0	0	0	0	No symptoms	abnormal	#NULL!	1	1	#NULL!	3	67	153	1.53	28.6215		#NULL!	0		Covid Pneumonia J128 U071	2	1	11	1	4.8	31.7	62.7	41.8	13.9	154	80	51	4	2	41	2	4	#NULL!		#NULL!	#NULL!
1	1	1	0	0	0	0	1	0	0	0	0	0	No symptoms	abnormal	#NULL!	1	1	#NULL!	3	88	171	1.71	30.0947		#NULL!	0	COVID Pneumonia	Covid Pneumonia J128 U071	2	1	10	1	7.9	7.9	87.1	49.5	15.4	295	24	43	3.8	1	#NULL!	#NULL!	4	#NULL!		#NULL!	#NULL!
1	1	1	0	0	0	0	0	0	0	0	0	0	No symptoms	normal	1	#NULL!	#NULL!	#NULL!	1	86	180	1.8	26.5432		#NULL!	0		L929 E149 Z115	2	1	6	1	25.3	5.1	89	37.3	12.4	459	17	38	3.6	1	56	1	2	30		#NULL!	#NULL!
2	1	0	1	0	0	0	0	0	0	1	0	0	Headache	normal	#NULL!	1	1	#NULL!	3	77	160	1.6	30.0781		#NULL!	0	COVID Pneumonia	LGIH K922	2	1	4	1	12.1	3.1	94.3	35.4	11.5	199	39	24	3.6	1	78	2	4	#NULL!		#NULL!	#NULL!
2	1	1	0	0	0	0	1	0	0	1	0	0	No symptoms	abnormal	#NULL!	1	1	#NULL!	3	73	158	1.58	29.2421		6	0			0	#NULL!	14	1	4.7	14.8	80.3	36.5	11.9	299	29	20	3.9	1	#NULL!	#NULL!	4	#NULL!		#NULL!	#NULL!
1	0	0	0	0	0	0	0	0	0	0	0	0	Headache	abnormal	1	#NULL!	#NULL!	#NULL!	1	55	160	1.6	21.4844		#NULL!	#NULL!	COVID Pneumonia	Covid Pneumonia J128 U071	2	1	10	1	6.8	22.3	67.6	37.1	12.3	348	44	41	3	2	35	1	4	#NULL!		#NULL!	#NULL!
2	1	1	0	0	0	0	1	0	0	0	0	0	Headache	abnormal	#NULL!	1	1	#NULL!	3	60	150	1.5	26.6667		#NULL!	0	COVID Pneumonia	Covid Pneumonia J128 U071	2	1	14	1	3.7	19.9	70.1	35.9	11.5	243	34	15	3.7	1	42	2	4	#NULL!		#NULL!	#NULL!
2	1	0	0	0	1	0	1	0	0	1	0	0	No symptoms	normal	#NULL!	1	1	#NULL!	3	66	150	1.5	29.3333		#NULL!	0			0	#NULL!	14	1	19.2	0.6	99.3	34.3	11.2	256	31	29	3.1	2	50	1	4	#NULL!		#NULL!	#NULL!
1	1	0	0	0	0	1	1	1	0	0	0	0	No symptoms	abnormal	#NULL!	1	1	#NULL!	3	95	178	1.78	29.9836		#NULL!	0	COVID Pneumonia	Covid Pneumonia J128 U071	2	1	13	1	7.1	7.4	89.8	50.5	16.9	206	57	60	3.9	1	#NULL!	#NULL!	2	36		#NULL!	#NULL!
2	1	1	0	0	0	0	0	1	0	0	0	0	No symptoms	normal	#NULL!	1	1	#NULL!	3	53	155	1.55	22.0604		1	4	COVID Pneumonia	Covid Pneumonia J128 U071	2	1	6	1	6.1	17.2	73.6	37	12.2	110	27	18	3.8	2	45	2	4	#NULL!		#NULL!	#NULL!
2	1	1	0	0	1	1	0	0	0	0	0	0	Abdominal pain	abnormal	1	#NULL!	#NULL!	#NULL!	1	41	153	1.53	17.5146		#NULL!	0	COVID Pneumonia	Covid Pneumonia Z290 U071	2	1	1	1	10.5	8.9	87	31.6	9.9	159	37	15	4	1	#NULL!	#NULL!	4	#NULL!		#NULL!	#NULL!
1	0	0	0	0	0	0	0	0	0	0	0	0	No symptoms	normal	#NULL!	#NULL!	#NULL!	#NULL!	1	3.6	49	0.49	14.9938		#NULL!	0		Covid Pneumonia J128 U071	2	1	7	1	-	-	-	-	-	-	-	-	-	2	27	1	4	#NULL!		#NULL!	#NULL!
1	0	0	0	0	0	0	0	0	0	0	0	0	No symptoms	normal	#NULL!	#NULL!	1	#NULL!	3	70	170	1.7	24.2215		#NULL!	0	COVID Pneumonia	Covid Pneumonia J128 U071	2	1	2	1	12.2	4.1	92.3	40	13.1	235	47	39	2.9	2	52	2	2	30		#NULL!	#NULL!
2	0	0	0	0	0	0	0	0	0	0	0	0	No symptoms	normal	1	#NULL!	#NULL!	#NULL!	1	50	150	1.5	22.2222		#NULL!	0	COVID Pneumonia	Covid Pneumonia Z290 U071	2	1	2	1	-	-	-	-	-	-	-	-	-	1	27	2	4	#NULL!		#NULL!	#NULL!
1	1	1	0	0	0	0	1	0	0	0	0	0	No symptoms	abnormal	#NULL!	1	1	#NULL!	3	65	172	1.72	21.9713		4	0	COVID Pneumonia	Covid Pneumonia J960 U099	2	1	8	1	7.4	2.5	94.2	27.8	9.4	383	22	33	3.3	1	58	1	4	#NULL!		#NULL!	#NULL!
1	1	1	1	0	0	0	0	0	0	0	0	0	No symptoms	abnormal	#NULL!	#NULL!	1	#NULL!	3	78	176	1.76	25.1808		#NULL!	0	COVID Pneumonia	Covid Pneumonia J128 U071	2	1	6	1	4.6	17.7	72.6	41.3	13.3	153	65	59	3.9	2	26	1	4	#NULL!		#NULL!	#NULL!
2	1	1	1	0	0	0	0	0	0	0	0	0	No symptoms	normal	1	#NULL!	#NULL!	#NULL!	1	57	155	1.55	23.7253		#NULL!	0	COVID Pneumonia	Covid Pneumonia J029 U071	2	1	3	1	6.9	25.5	67.1	38.6	12.3	313	17	13	4.3	1	45	2	4	#NULL!		#NULL!	#NULL!
2	1	0	0	0	0	0	0	0	0	0	0	0	No symptoms	normal	1	#NULL!	#NULL!	#NULL!	1	23	118	1.18	16.5182	Favipiravir	#NULL!	0	COVID Pneumonia	Covid Pneumonia J029 U071	2	1	4	1	10.9	9.6	84	38	11.8	327	-	-	-	2	32	2	4	#NULL!		#NULL!	#NULL!
2	1	1	1	0	0	0	0	0	0	0	0	0	No symptoms	normal	1	#NULL!	#NULL!	#NULL!	1	52	155	1.55	21.6441		#NULL!	0	COVID Pneumonia	Covid Pneumonia J128 U071	1	1	5	1	5.5	13.1	79.6	28.6	8.9	187	21	13	3.3	1	#NULL!	#NULL!	4	#NULL!		#NULL!	#NULL!
2	1	0	0	0	0	0	0	0	0	0	0	0	No symptoms	abnormal	#NULL!	1	1	#NULL!	3	85	156	1.56	34.9277		1	0	COVID Pneumonia	Covid Pneumonia J128 U071	1	1	21	1	7	6.1	88.9	29.8	9.2	292	28	11	2.8	2	35	2	4	#NULL!		#NULL!	#NULL!
1	0	1	1	1	1	1	1	1	1	1	1	0	No symptoms	abnormal	#NULL!	1	1	#NULL!	3	49	159	1.59	19.3821		6	0	COVID Pneumonia	Covid Pneumonia J128 U071	1	1	1	1	13.1	5	92.5	25.5	8.5	31	291	70	2.6	1	26	2	4	#NULL!		#NULL!	#NULL!
2	0	0	0	0	0	0	0	0	0	0	0	0	Fainting / Loss of consciousness	abnormal	#NULL!	1	#NULL!	#NULL!	2	35	145	1.45	16.6468		4	5		R55 I491	2	1	1	1	4.4	10.8	87.9	28.5	9.3	314	22	8	3.5	2	56	2	4	#NULL!		#NULL!	#NULL!
2	0	0	0	0	0	0	0	0	0	0	0	0	No symptoms	abnormal	#NULL!	1	1	#NULL!	3	50	155	1.55	20.8117		1	7	COVID Pneumonia	Covid Pneumonia J128 U071	1	1	15	1	10	13	79.8	44.3	14.7	217	54	26	3.5	2	56	2	4	#NULL!		#NULL!	#NULL!
2	0	0	1	0	0	0	0	0	0	0	1	0	No symptoms	abnormal	#NULL!	1	1	#NULL!	3	99	155	1.55	41.2071		#NULL!	0	COVID Pneumonia	Covid Pneumonia J128 U071	1	1	14	1	7.2	10.9	85.7	44	13.9	174	20	15	3.6	1	53	2	4	#NULL!		#NULL!	#NULL!
1	1	0	0	0	0	0	1	0	0	0	1	0	No symptoms	normal	#NULL!	1	#NULL!	#NULL!	2	66	169	1.69	23.1084	Remdesivir injection Favipiravir	1	7	COVID Pneumonia	Covid Pneumonia J128 U071	2	1	3	1	3.2	42.9	46.8	43	14.4	216	92	84	4.1	1	41	1	4	#NULL!		#NULL!	#NULL!
1	1	1	0	0	1	0	1	0	0	0	0	0	No symptoms	normal	1	#NULL!	#NULL!	#NULL!	1	21	99	0.99	21.4264	Favipiravir	#NULL!	0	COVID Pneumonia	Covid Pneumonia J290 U071	2	1	3	1	8.2	29.8	56	36.9	12	197	26	10	3.8	2	32	2	4	#NULL!		#NULL!	#NULL!
2	1	0	0	0	0	0	0	0	0	0	0	0	No symptoms	normal	#NULL!	1	#NULL!	#NULL!	2	86	155	1.55	35.796		#NULL!	0	COVID Pneumonia	Covid Pneumonia J128 U071	2	1	17	1	7.6	11.1	85.6	34.8	10.7	173	-	-	-	1	#NULL!	#NULL!	4	#NULL!		#NULL!	#NULL!
2	1	1	0	0	0	1	1	0	0	0	0	0	No symptoms	abnormal	#NULL!	1	1	#NULL!	3	9	84	0.84	12.7551		#NULL!	0	COVID Pneumonia	Covid Pneumonia J128 U071 J80 J960	1	1	9	1	16.3	40.5	53	36.7	11.9	331	32	20	4	2	24	2	4	#NULL!		#NULL!	#NULL!
2	1	1	1	0	0	0	1	0	0	0	1	0	No symptoms	abnormal	#NULL!	1	1	#NULL!	3	70	160	1.6	27.3437		1	4	COVID Pneumonia	Covid Pneumonia Z115	1	1	60	1	5.4	11.7	78.9	41.7	14	242	82	51	3.3	1	#NULL!	#NULL!	4	#NULL!		#NULL!	#NULL!
1	1	1	0	0	0	0	0	0	0	0	0	0	No symptoms	normal	#NULL!	1	1	#NULL!	3	60	155	1.55	24.974		#NULL!	0	COVID Pneumonia	Covid Pneumonia U099 K265	1	1	11	1	17.5	2.1	94.7	45.5	14.5	304	-	-	-	2	55	1	4	#NULL!		#NULL!	#NULL!
2	1	1	0	1	0	0	1	0	0	0	1	0	No symptoms	abnormal	#NULL!	1	1	#NULL!	3	44	150	1.5	19.5556	Remdesivir injection	1	#NULL!	COVID Pneumonia	Covid Pneumonia J128 U071	1	1	6	1	4.7	14.7	83.4	39.2	13.2	282	40	130	2.7	2	52	2	4	#NULL!		#NULL!	#NULL!
2	0	0	0	0	0	0	1	0	0	0	0	0	Fatigue	abnormal	#NULL!	1	1	#NULL!	3	50	150	1.5	22.2222		1	2	COVID Pneumonia	Covid Pneumonia J128 U071	1	1	19	1	13.1	11.9	81	38.3	12.3	537	29	34	3.7	2	46	2	4	#NULL!		#NULL!	#NULL!
2	1	0	0	0	0	0	0	0	0	0	0	0	Vomiting	abnormal	1	#NULL!	#NULL!	#NULL!	1	7.5	65	0.65	17.7515		#NULL!	0	COVID Pneumonia	Covid Pneumonia J290 U071	2	1	4	1	13.2	39.4	52.9	34.5	10.8	316	29	20	4.1	2	28	2	4	#NULL!		#NULL!	#NULL!
1	0	0	0	0	0	0	1	0	0	0	0	0	No symptoms	abnormal	#NULL!	1	1	#NULL!	3	83	170	1.7	28.7197	Favipiravir	#NULL!	0	COVID Pneumonia	Covid Pneumonia J128 U071	2	1	7	1	21.3	4.7	89.7	44.2	14.2	462	40	143	3.8	2	47	2	4	#NULL!		#NULL!	#NULL!
1	0	1	0	0	0	0	0	0	0	0	0	0	No symptoms	normal	1	#NULL!	#NULL!	#NULL!	1	94	180	1.8	29.0123		#NULL!	0			0	#NULL!	14	1	14.9	11	79.5	41.4	13.6	266	29	49	4.1	1	#NULL!	#NULL!	4	#NULL!		#NULL!	#NULL!
1	1	1	0	0	1	1	0	0	0	0	0	0	No symptoms	normal	#NULL!	1	1	#NULL!	3	50	162	1.62	19.052	Remdesivir injection	1	7	COVID Pneumonia	Covid Pneumonia J128 U071	2	1	7	1	7.2	7.9	85.8	41	13.4	500	116	81	3.5	2	39	2	2	63		#NULL!	#NULL!
2	1	0	0	0	0	0	0	0	0	0	0	0	No symptoms	normal	1	#NULL!	#NULL!	#NULL!	1	78	157	1.57	31.6443		#NULL!	0	COVID Pneumonia	Covid Pneumonia 0985 Z370 U071	1	1	2	1	9	25.5	68.9	40.4	13.1	276	-	-	-	1	#NULL!	#NULL!	4	#NULL!		#NULL!	#NULL!
2	0	0	0	0	0	0	0	0	0	0	0	0	No symptoms	normal	1	#NULL!	#NULL!	#NULL!	1	50	153	1.53	21.3593		#NULL!	0	COVID Pneumonia	Covid Pneumonia J029 U071	2	1	3	1	4.4	57.3	30.1	44.1	13.5	350	25	43	4.6	1	#NULL!	#NULL!	4	#NULL!		#NULL!	#NULL!
1	1	0	0	0	0	1	1	0	0	0	0	0	No symptoms	normal	#NULL!	1	1	#NULL!	3	60	163	1.63	22.5827	Remdesivir injection	1	7	COVID Pneumonia	Covid Pneumonia J128 U071	2	1	8	1	5.8	22.2	70.9	39.4	12.9	166	16	16	3.7	1	#NULL!	#NULL!	4	#NULL!		#NULL!	#NULL!
2	0	0	0	1	1	0	0	0	0	0	0	0	No symptoms	normal	#NULL!	1	#NULL!	#NULL!	2	59	150	1.5	26.2222		#NULL!	0	COVID Pneumonia	Covid Pneumonia Z290 U071	2	1	3	1	13	27.8	65.8	43.6	14.7	136	-	-	-	1	27	2	4	#NULL!		#NULL!	#NULL!
2	0	1	0	0	0	0	1	0	0	0	0	0	No symptoms	abnormal	#NULL!	#NULL!	1	1	4	70	160	1.6	27.3437		#NULL!	0	COVID Pneumonia	Covid Pneumonia J960 U071	2	1	10	1	12.3	5.5	89.7	33.8	10.8	366	55	24	3.8	2	50	1	4	#NULL!		#NULL!	#NULL!
1	0	1	0	0	1	0	1	0	0	0	0	0	No symptoms	normal	#NULL!	1	1	#NULL!	3	70	166	1.66	25.4028	Remdesivir injection	#NULL!	0	COVID Pneumonia	Covid Pneumonia J128 U071	2	1	9	1	6.5	9.3	85.6	40.4	13.3	229	29	27	3.2	1	#NULL!	#NULL!	4	#NULL!		#NULL!	#NULL!
2	0	0	0	0	0	0	0	0	0	0	0	0	No symptoms	normal	1	#NULL!	#NULL!	#NULL!	1	73	160	1.6	28.5156		1	7	COVID Pneumonia	Covid Pneumonia J128 U071	2	1	2	1	6.2	16.2	78.2	44.6	14.4	182	24	28	4.4	1	#NULL!	#NULL!	4	#NULL!		#NULL!	#NULL!
1	0	1	0	0	0	0	0	0	0	0	0	0	No symptoms	normal	1	#NULL!	#NULL!	#NULL!	1	90	170	1.7	31.1419		1	0	COVID Pneumonia	Covid Pneumonia Z290 U071	2	1	1	1	5.7	35.8	52	46.8	15.3	240	22	30	4.2	1	#NULL!	#NULL!	1	#NULL!		#NULL!	#NULL!
1	0	0	0	0	0	0	1	0	0	0	0	0	No symptoms	abnormal	#NULL!	1	#NULL!	#NULL!	2	68	167	1.67	24.3824		1	9	COVID Pneumonia	Covid Pneumonia J128 U071	2	1	7	1	7	24.2	57.5	36.5	12.3	178	18	11	2.7	1	#NULL!	#NULL!	2	64		#NULL!	#NULL!
2	0	1	0	0	0	0	0	0	0	0	0	0	No symptoms	normal	1	#NULL!	#NULL!	#NULL!	1	7	51	0.51	26.9127	Favipiravir	#NULL!	0	COVID Pneumonia	Covid Pneumonia Z290 U071	2	1	7	1	13.5	69.2	22.8	35.6	11.2	711	37	11	4.6	2	27	2	4	#NULL!		#NULL!	#NULL!
2	0	0	0	0	0	0	0	0	0	0	0	0	Nasal congestion	normal	1	#NULL!	#NULL!	#NULL!	1	95	170	1.7	32.872		#NULL!	0		Covid Pneumonia Z290 U071	0	#NULL!	14	1	9.8	26.3	62.4	40.3	13.3	397	13	18	4.2	1	#NULL!	#NULL!	4	#NULL!		#NULL!	#NULL!
2	1	1	1	0	0	1	1	0	0	0	0	0	Night sweats	normal	1	#NULL!	#NULL!	#NULL!	1	40	147	1.47	18.5108		#NULL!	0			0	#NULL!	14	1	-	-	-	-	-	-	-	-	-	1	#NULL!	#NULL!	4	#NULL!		#NULL!	#NULL!
2	0	1	0	0	0	1	1	1	0	0	0	0	No symptoms	normal	#NULL!	1	1	#NULL!	3	57	160	1.6	22.2656		#NULL!	0		Covid Pneumonia J960 U089	0	#NULL!	14	1	8.1	17.5	71.3	42.8	13.8	307	32	30	3.6	2	46	2	4	#NULL!		#NULL!	#NULL!
2	1	0	0	0	0	0	0	0	0	0	0	0	No symptoms	normal	#NULL!	1	#NULL!	#NULL!	2	58	158	1.58	23.2335		#NULL!	0	COVID Pneumonia	Covid Pneumonia Z370 0821 09851	2	1	9	1	7.7	7.5	80.7	39.6	13.2	164	21	9	3.5	1	#NULL!	#NULL!	4	#NULL!		#NULL!	#NULL!
2	0	0	0	0	0	0	0	1	0	0	0	0	Fatigue	normal	1	#NULL!	#NULL!	#NULL!	1	46	155	1.55	19.1467		#NULL!	0	COVID Pneumonia	Covid Pneumonia J128 U071	2	1	10	1	12.9	28.7	62.6	40.4	13.2	357	17	16	4.2	1	#NULL!	#NULL!	4	#NULL!		#NULL!	#NULL!
1	0	0	0	0	0	0	0	0	0	0	0	0	No symptoms	normal	1	#NULL!	#NULL!	#NULL!	1	17	118	1.18	12.2091		#NULL!	0	COVID Pneumonia	Covid Pneumonia J128 U071	2	1	10	1	16.6	53.1	39.1	27.7	8.7	543	43	39	4.5	2	24	2	4	#NULL!		#NULL!	#NULL!
2	0	1	0	0	1	0	0	0	0	0	0	0	No symptoms	normal	1	#NULL!	#NULL!	#NULL!	1	60	160	1.6	23.4375		1	7	COVID Pneumonia	Covid Pneumonia J128 U071	2	1	1	1	5	22.1	61.7	38.9	12.9	272	18	17	4.2	1	#NULL!	#NULL!	4	#NULL!		#NULL!	#NULL!
1	0	0	0	0	0	0	0	0	0	0	0	0	No symptoms	normal	#NULL!	#NULL!	#NULL!	#NULL!	1	74	163	1.63	27.852		1	0			0	#NULL!	14	1	17.7	4.3	91.2	39	13	244	39	33	3.4	1	#NULL!	#NULL!	4	#NULL!		#NULL!	#NULL!
2	0	0	0	0	0	0	0	0	0	0	0	0	No symptoms	normal	1	#NULL!	#NULL!	#NULL!	1	69	160	1.6	26.9531	Favipiravir	#NULL!	0	COVID Pneumonia	Mild Covid Z290 U071	2	1	9	1	8.6	15.6	77.7	41.5	13.7	330	16	12	4.7	1	#NULL!	#NULL!	4	#NULL!		#NULL!	#NULL!
1	1	0	1	1	0	0	1	1	0	0	0	0	No symptoms	abnormal	1	#NULL!	#NULL!	#NULL!	1	73	170	1.7	25.2595		#NULL!	0	COVID Pneumonia	Covid Pneumonia J128 U071	2	1	8	1	4.6	23	67	49.8	16	180	30	55	4.7	1	#NULL!	#NULL!	4	#NULL!		#NULL!	#NULL!
2	0	0	0	0	0	0	0	0	0	0	0	0	No symptoms	abnormal	1	#NULL!	#NULL!	#NULL!	1	50	150	1.5	22.2222		#NULL!	#NULL!			0	#NULL!	14	1	4.1	14.9	79	42.5	14.2	252	29	21	4.6	#NULL!	#NULL!	#NULL!	#NULL!	#NULL!		#NULL!	#NULL!
1	0	0	0	0	0	0	0	0	0	0	0	0	No symptoms	abnormal	1	#NULL!	#NULL!	#NULL!	1	9	64	0.64	21.9727	Favipiravir	#NULL!	#NULL!	COVID Pneumonia	Covid Pneumonia Z290 U071	2	1	5	1	5.5	79.8	12.6	36.5	12.2	273	49	14	4.6	#NULL!	#NULL!	#NULL!	#NULL!	#NULL!		#NULL!	#NULL!
2	0	0	1	0	0	1	0	1	0	0	0	1	No symptoms	normal	1	#NULL!	#NULL!	#NULL!	4	42	154	1.54	17.7096		#NULL!	#NULL!			0	#NULL!	14	1	2.6	43.2	47.8	38.1	12.9	190	26	16	4.6	#NULL!	#NULL!	#NULL!	#NULL!	#NULL!		#NULL!	#NULL!
2	0	0	0	0	0	0	0	0	0	0	0	0	No symptoms	abnormal	1	#NULL!	#NULL!	#NULL!	1	9.5	80	0.8	14.8437	Favipiravir	1	#NULL!	COVID Pneumonia	Covid Pneumonia Z290 U071	2	1	10	1	13.1	68.6	21.6	41.9	13.8	366	19	17	4.8	#NULL!	#NULL!	#NULL!	#NULL!	#NULL!		#NULL!	#NULL!
2	0	0	0	0	0	0	0	0	0	0	0	0	No symptoms	abnormal	1	#NULL!	#NULL!	#NULL!	1	12	65	0.65	28.4024	Favipiravir	#NULL!	#NULL!	COVID Pneumonia	Covid Pneumonia J290 U071	0	1	10	1	8.3	45.9	43.3	41	14	354	55	38	4.7	#NULL!	#NULL!	#NULL!	#NULL!	#NULL!		#NULL!	#NULL!
2	0	0	0	0	0	0	0	0	0	0	0	0	No symptoms	abnormal	#NULL!	#NULL!	#NULL!	1	4	78	150	1.5	34.6667		#NULL!	#NULL!	COVID Pneumonia	Covid Pneumonia J128 U071	2	1	28	1	5.4	36.1	54.1	48.5	16.4	180	150	49	4	#NULL!	#NULL!	#NULL!	#NULL!	#NULL!		#NULL!	#NULL!
2	0	1	0	0	1	0	0	0	0	0	0	0	No symptoms	normal	1	#NULL!	#NULL!	#NULL!	1	48	157	1.57	19.4734		#NULL!	0		Mild Covid Z290 U071 E876	0	#NULL!	14	1	4.2	30.7	60.2	42.7	13.9	240	21	24	4.4	1	#NULL!	#NULL!	4	#NULL!		#NULL!	#NULL!
2	0	0	0	0	0	0	0	0	0	0	0	0	No symptoms	abnormal	1	#NULL!	#NULL!	#NULL!	1	56	159	1.59	22.151		#NULL!	#NULL!			0	#NULL!	14	1	7.8	61.8	32.9	35	11.7	152	19	9	4	#NULL!	#NULL!	#NULL!	#NULL!	#NULL!		#NULL!	#NULL!
2	0	1	0	0	0	1	0	0	0	1	1	0	No symptoms	abnormal	1	#NULL!	#NULL!	#NULL!	1	52	165	1.65	19.1001	Favipiravir	#NULL!	0		Covid Pneumonia J128 U071	0	#NULL!	14	1	2.6	44.2	43.5	41.9	14.1	129	28	29	5.1	2	25	2	4	#NULL!		#NULL!	#NULL!
2	0	0	0	0	0	0	0	0	0	0	0	0	Loss of appetite	normal	1	#NULL!	#NULL!	#NULL!	1	45	157	158	0.0018026		#NULL!	0		Covid Pneumonia Z115 K353	0	#NULL!	14	1	-	-	-	-	-	-	14	16	4.4	2	40	1	4	#NULL!		#NULL!	#NULL!
2	0	0	0	0	0	0	0	0	0	0	0	0	No symptoms	normal	1	#NULL!	#NULL!	#NULL!	1	49	160	1.6	19.1406	Favipiravir	#NULL!	#NULL!	COVID Pneumonia	Covid Pneumonia J128 U071	2	1	9	1	5.8	44.3	39.4	39.4	12.6	393	18	10	4.4	#NULL!	#NULL!	#NULL!	#NULL!	#NULL!		#NULL!	#NULL!
2	0	1	1	0	0	0	0	0	0	0	0	1	No symptoms	normal	#NULL!	1	#NULL!	#NULL!	2	52	150	1.5	23.1111		#NULL!	0	COVID Pneumonia		0	1	9	1	3.1	23.4	74.2	32.4	9.7	148	37	58	4.7	1	#NULL!	#NULL!	4	#NULL!		#NULL!	#NULL!
2	1	0	0	0	0	0	0	0	0	0	0	0	No symptoms	abnormal	1	#NULL!	#NULL!	#NULL!	1	46	145	1.45	21.8787		#NULL!	0	COVID Pneumonia	Covid Pneumonia Z290 U071	1	1	2	1	4.9	14.4	77.5	43	14.4	125	28	18	4.4	1	#NULL!	#NULL!	4	#NULL!		#NULL!	#NULL!
2	0	0	0	0	0	0	0	0	0	0	0	0	Abdominal pain	normal	1	#NULL!	#NULL!	#NULL!	1	58	150	1.5	25.7778	Favipiravir	#NULL!	#NULL!	COVID Pneumonia	Aoule gangrouous appondicitis K352 E441 J128 U071	0	1	6	1	9	9.8	85.9	37.5	12.1	185	15	12	4	#NULL!	#NULL!	#NULL!	#NULL!	#NULL!		#NULL!	#NULL!
2	0	0	0	0	0	0	0	0	0	0	0	0	No symptoms	abnormal	1	#NULL!	#NULL!	#NULL!	1	60	155	1.55	24.974		#NULL!	#NULL!	COVID Pneumonia	Covid Pneumonia O654 O821 Z370	2	1	5	1	12.6	16.5	75	38.6	12.7	202	-	-	-	#NULL!	#NULL!	#NULL!	#NULL!	#NULL!		#NULL!	#NULL!
1	1	0	0	0	0	0	1	0	0	0	0	1	No symptoms	abnormal	#NULL!	1	1	#NULL!	3	70	179	1.79	21.847		#NULL!	0	COVID Pneumonia	Covid Pneumonia J128 U071	0	3	21	1	8.6	1.7	95.4	41.3	14	193	29	27	3.5	2	#NULL!	#NULL!	#NULL!	#NULL!		#NULL!	#NULL!
2	0	1	0	0	0	1	1	0	0	0	0	1	No symptoms	normal	#NULL!	#NULL!	#NULL!	1	4	65	160	1.6	25.3906		#NULL!	#NULL!			0	#NULL!	14	1	22.6	7.3	88.1	43.7	14.6	311	57	29	3.8	#NULL!	#NULL!	#NULL!	#NULL!	#NULL!		#NULL!	#NULL!
2	0	0	0	0	0	0	0	1	0	0	0	0	Vomiting	abnormal	1	#NULL!	#NULL!	#NULL!	1	53	160	1.6	20.7031	Remdesivir injection	#NULL!	0	COVID Pneumonia	Covid Pneumonia Z290 U071 O998	0	1	4	1	2.9	30.6	60	40.4	13.8	162	17	11	3.4	1	#NULL!	#NULL!	4	#NULL!		#NULL!	#NULL!
2	0	1	1	0	0	0	0	0	0	0	0	0	Headache	normal	1	#NULL!	#NULL!	#NULL!	1	41	165	1.65	15.0597		#NULL!	0	COVID Pneumonia	Covid Pneumonia Z290 U071	0	1	3	1	4.3	30.3	61.3	44.5	15	194	20	13	4.3	1	#NULL!	#NULL!	4	#NULL!		#NULL!	#NULL!
1	0	0	0	0	0	0	0	0	0	0	0	0	No symptoms	abnormal	1	#NULL!	#NULL!	#NULL!	1	70	170	1.7	24.2215		#NULL!	0	COVID Pneumonia	Covid Pneumonia K358 U071	2	1	2	1	14	4.3	90.2	43.8	14.8	208	19	13	4.6	2	39	2	4	#NULL!		#NULL!	#NULL!
2	0	0	0	0	0	0	0	0	0	0	0	0	Nasal congestion	normal	1	#NULL!	#NULL!	#NULL!	1	58	150	1.5	25.7778		#NULL!	0	COVID Pneumonia	Covid Pneumonia O985 U071	0	1	9	1	9	24	68.1	36.5	12	215	22	9	3.2	1	#NULL!	#NULL!	4	#NULL!		#NULL!	#NULL!
1	1	1	1	0	0	1	0	0	0	0	0	0	No symptoms	abnormal	#NULL!	1	#NULL!	#NULL!	2	60	167	1.67	21.5139	Favipiravir	#NULL!	#NULL!	COVID Pneumonia	Covid Pneumonia J128 U071	0	1	9	1	3.9	39.2	47.8	39.1	12.8	115	92	58	4.4	#NULL!	#NULL!	#NULL!	#NULL!	#NULL!		#NULL!	#NULL!
2	1	1	0	0	1	0	0	1	0	1	0	1	No symptoms	normal	1	#NULL!	#NULL!	#NULL!	1	50	152	1.52	21.6413		#NULL!	#NULL!			0	#NULL!	14	1	7.3	15.3	75	32.7	10.7	248	27	22	3.4	#NULL!	#NULL!	#NULL!	#NULL!	#NULL!		#NULL!	#NULL!
2	0	1	0	0	1	1	0	0	0	0	0	0	No symptoms	abnormal	1	#NULL!	#NULL!	#NULL!	1	3.5	50	0.5	14	Favipiravir	#NULL!	#NULL!	COVID Pneumonia	Covid Pneumonia J128 U071 R740	0	1	6	1	10.6	84.3	9.5	34.3	10.9	594	235	125	4.2	#NULL!	#NULL!	#NULL!	#NULL!	#NULL!		#NULL!	#NULL!
2	1	1	1	0	0	0	0	0	0	0	0	0	No symptoms	normal	1	#NULL!	#NULL!	#NULL!	1	57	150	1.5	25.3333		#NULL!	#NULL!	COVID Pneumonia	Covid Pneumonia Z290 U071	0	1	4	1	4.8	24.8	65.6	41.7	13.9	210	23	33	6.8	#NULL!	#NULL!	#NULL!	#NULL!	#NULL!		#NULL!	#NULL!
2	1	0	0	0	1	0	0	1	0	0	0	0	No symptoms	normal	1	#NULL!	#NULL!	#NULL!	1	76	150	1.5	33.7778		#NULL!	0	COVID Pneumonia		0	1	2	1	12.4	9.1	86.7	37.7	12.7	129	24	15	3.4	2	37	1	4	#NULL!		#NULL!	#NULL!
1	0	0	1	0	0	0	0	1	0	0	1	0	No symptoms	abnormal	#NULL!	#NULL!	#NULL!	1	4	64	160	1.6	25		#NULL!	#NULL!	COVID Pneumonia		2	1	3	1	8.6	15.3	73.7	50.4	16.5	249	59	87	4.6	#NULL!	#NULL!	#NULL!	#NULL!	#NULL!		#NULL!	#NULL!
2	0	0	1	1	0	0	0	0	0	0	1	0	No symptoms	abnormal	#NULL!	1	1	#NULL!	3	73	153	1.53	31.1846		#NULL!	#NULL!	COVID Pneumonia	Covid Pneumonia J128 U071 E119	0	1	18	1	13.9	8.4	88.9	39.5	13.1	235	21	15	3.5	#NULL!	#NULL!	#NULL!	#NULL!	#NULL!		#NULL!	#NULL!
1	0	1	0	0	0	0	0	0	0	0	0	0	No symptoms	normal	1	#NULL!	#NULL!	#NULL!	1	58	162	1.62	22.1003	Favipiravir	#NULL!	#NULL!	COVID Pneumonia	Covid Pneumonia U071	0	1	3	1	8.9	23.1	64.5	42.6	14.6	219	23	19	4.1	#NULL!	#NULL!	#NULL!	#NULL!	#NULL!		#NULL!	#NULL!
2	0	0	1	0	0	0	0	0	0	0	0	0	Nasal congestion	normal	1	#NULL!	#NULL!	#NULL!	1	57	150	1.5	25.3333	Favipiravir	#NULL!	0		Covid Pneumonia Z290 U071	0	#NULL!	14	1	4.4	38.5	52.8	40.1	13.5	269	17	12	4.5	2	48	1	4	#NULL!		#NULL!	#NULL!
2	0	0	0	0	0	0	0	0	0	0	0	0	No symptoms	normal	1	#NULL!	#NULL!	#NULL!	1	45	148	1.48	20.5442		#NULL!	#NULL!	COVID Pneumonia	Covid Pneumonia Z290 U071	0	1	2	1	-	-	-	-	-	-	-	-	-	#NULL!	#NULL!	#NULL!	#NULL!	#NULL!		#NULL!	#NULL!
2	0	0	0	0	0	0	0	0	0	0	1	0	No symptoms	normal	1	#NULL!	#NULL!	#NULL!	1	11.2	125	1.25	7.168		#NULL!	#NULL!	COVID Pneumonia	Covid Pneumonia J128 U071	0	1	1	1	6	74.8	17	35.7	11.3	320	36	16	4.5	#NULL!	#NULL!	#NULL!	#NULL!	#NULL!		#NULL!	#NULL!
2	0	0	0	0	0	0	0	0	0	0	0	0	No symptoms	normal	1	#NULL!	#NULL!	#NULL!	1	56	150	1.5	24.8889	Favipiravir	#NULL!	#NULL!	COVID Pneumonia	Covid Pneumonia J128 U071	2	1	9	1	9.8	28.6	66.7	41.2	13.5	269	19	14	4.1	#NULL!	#NULL!	#NULL!	#NULL!	#NULL!		#NULL!	#NULL!
2	0	1	0	0	0	0	0	0	1	0	0	0	No symptoms	abnormal	1	#NULL!	#NULL!	#NULL!	1	46	150	1.5	20.4444	Favipiravir	#NULL!	#NULL!	COVID Pneumonia	Covid Pneumonia J128 U071	0	1	4	1	12.2	10	88.5	36.9	12.2	287	25	24	4.3	#NULL!	#NULL!	#NULL!	#NULL!	#NULL!		#NULL!	#NULL!
2	0	0	0	0	0	0	0	0	0	0	0	0	No symptoms	abnormal	1	#NULL!	#NULL!	#NULL!	1	6.3	56	0.56	20.0893		#NULL!	#NULL!	COVID Pneumonia	Covid Pneumonia Z209 U071	0	1	4	1	9.3	71.3	15.2	36.1	11.9	292	51	43	4.4	#NULL!	#NULL!	#NULL!	#NULL!	#NULL!		#NULL!	#NULL!
2	1	1	1	0	0	0	0	0	0	0	0	0	No symptoms	abnormal	#NULL!	1	#NULL!	#NULL!	2	48	160	1.6	18.75		#NULL!	#NULL!	COVID Pneumonia	Covid Pneumonia Z370 U071	0	1	5	1	9.3	11	78	29.2	8.9	214	27	14	3.8	#NULL!	#NULL!	#NULL!	#NULL!	#NULL!		#NULL!	#NULL!
1	0	0	0	0	1	0	0	0	0	0	0	0	No symptoms	abnormal	1	#NULL!	#NULL!	#NULL!	1	8.2	95	0.95	9.08587	Favipiravir	#NULL!	#NULL!	COVID Pneumonia	Covid Pneumonia J128 U071	2	1	6	1	9.2	59.8	22.3	38.4	12.4	551	51	50	4.2	#NULL!	#NULL!	#NULL!	#NULL!	#NULL!		#NULL!	#NULL!
2	1	1	0	0	0	0	0	0	0	0	1	0	No symptoms	normal	1	#NULL!	#NULL!	#NULL!	1	61	150	1.5	27.1111		#NULL!	#NULL!	COVID Pneumonia	Covid Pneumonia O353 Z370 U071	0	1	2	1	9.2	13.1	79.8	34.6	11.6	294	21	8	3.3	#NULL!	#NULL!	#NULL!	#NULL!	#NULL!		#NULL!	#NULL!
2	0	0	0	0	0	0	0	0	0	1	0	0	No symptoms	normal	1	#NULL!	#NULL!	#NULL!	1	52	155	1.55	21.6441		#NULL!	#NULL!	COVID Pneumonia	Covid Pneumonia Z290 U071	2	1	2	1	4.6	57.3	36.6	45.7	15.2	254	34	30	4.8	#NULL!	#NULL!	#NULL!	#NULL!	#NULL!		#NULL!	#NULL!
1	0	1	1	0	0	0	1	0	0	0	1	0	No symptoms	abnormal	#NULL!	1	#NULL!	#NULL!	2	54	158	1.58	21.6311	Favipiravir	1	#NULL!	COVID Pneumonia	Covid Pneumonia J128 U071	2	1	10	1	5.8	17.2	79.6	52	16.6	150	47	40	3.5	#NULL!	#NULL!	#NULL!	#NULL!	#NULL!		#NULL!	#NULL!
2	0	0	0	0	0	0	0	0	0	0	0	0	No symptoms	normal	1	#NULL!	#NULL!	#NULL!	1	61	162	1.62	23.2434		#NULL!	#NULL!			0	#NULL!	14	1	4.3	34.1	54	44.2	15	329	34	28	4.7	#NULL!	#NULL!	#NULL!	#NULL!	#NULL!		#NULL!	#NULL!
2	0	1	0	0	0	0	1	0	0	0	0	0	No symptoms	normal	1	#NULL!	#NULL!	#NULL!	1	3.7	37	0.37	27.027	Favipiravir	#NULL!	#NULL!		Covid Pneumonia Z290 U071	0	#NULL!	14	1	10.5	65.7	20	51.1	16.7	344	73	45	3.8	#NULL!	#NULL!	#NULL!	#NULL!	#NULL!		#NULL!	#NULL!
2	0	0	0	0	0	0	0	0	0	0	0	0	No symptoms	normal	1	#NULL!	#NULL!	#NULL!	1	59	149	1.49	26.5754		#NULL!	#NULL!	COVID Pneumonia	Covid Pneumonia Z290 U071	0	1	4	1	9.6	19.1	71.3	46.6	15.1	337	14	19	4.2	#NULL!	#NULL!	#NULL!	#NULL!	#NULL!		#NULL!	#NULL!
2	1	1	0	1	0	0	1	0	0	0	0	0	No symptoms	abnormal	#NULL!	1	1	#NULL!	3	65	160	1.6	25.3906	Remdesivir injection	#NULL!	#NULL!	COVID Pneumonia	Covid Pneumonia J128 U071 T380	2	1	10	1	6.6	16.5	79.7	40.5	12.8	276	137	150	3.8	#NULL!	#NULL!	#NULL!	#NULL!	#NULL!		#NULL!	#NULL!
2	0	1	0	0	0	0	0	0	0	1	0	0	No symptoms	abnormal	1	#NULL!	#NULL!	#NULL!	1	51	153	1.53	21.7865	Favipiravir	#NULL!	#NULL!	COVID Pneumonia	Covid Pneumonia J128 U071	0	1	2	1	3.5	52.2	41.3	34	11	143	25	19	3.8	#NULL!	#NULL!	#NULL!	#NULL!	#NULL!		#NULL!	#NULL!
2	0	0	0	0	0	0	0	0	0	0	0	0	No symptoms	abnormal	1	#NULL!	#NULL!	#NULL!	1	28	131	1.31	16.3161		#NULL!	#NULL!	COVID Pneumonia	Covid Pneumonia Z290 U071	2	1	5	1	9.9	66.6	22.4	46.4	16	449	49	12	3.8	#NULL!	#NULL!	#NULL!	#NULL!	#NULL!		#NULL!	#NULL!
1	0	1	0	0	0	0	0	0	0	0	0	0	No symptoms	abnormal	1	#NULL!	#NULL!	#NULL!	1	3.1	46	0.46	14.6503		#NULL!	#NULL!	COVID Pneumonia	Covid Pneumonia Z290 U071	0	1	4	1	14.7	63.8	17.2	39.7	13.5	223	51	24	3.9	#NULL!	#NULL!	#NULL!	#NULL!	#NULL!		#NULL!	#NULL!
1	0	1	0	0	0	0	1	0	0	0	1	0	No symptoms	abnormal	#NULL!	1	1	#NULL!	3	58	158	1.58	23.2335	Remdesivir injection	#NULL!	#NULL!	COVID Pneumonia	Covid Pneumonia J128 U071	2	1	7	1	4.8	17	71.8	39.6	13.5	293	43	20	3.4	#NULL!	#NULL!	#NULL!	#NULL!	#NULL!		#NULL!	#NULL!
2	0	0	0	0	0	0	0	0	0	1	0	0	Abdominal cramps (possibly pregnancy-related)	abnormal	#NULL!	1	#NULL!	#NULL!	2	69	150	1.5	30.6667	Favipiravir	#NULL!	#NULL!	COVID Pneumonia	Covid Pneumonia J128 U071 O995	2	1	3	1	9.8	15.8	80.5	40.8	13.4	112	39	17	3.2	#NULL!	#NULL!	#NULL!	#NULL!	#NULL!		#NULL!	#NULL!
2	0	0	1	1	1	0	1	0	0	1	0	0	Nasal congestion	abnormal	1	#NULL!	#NULL!	#NULL!	1	55	165	1.65	20.202		#NULL!	0	COVID Pneumonia	Covid Pneumonia J128 U071	2	1	15	1	8.8	22.3	71.1	43.5	14.6	336	26	19	4.7	1	#NULL!	#NULL!	4	#NULL!		#NULL!	#NULL!
2	1	1	1	1	1	0	0	0	0	0	0	0	No symptoms	normal	1	#NULL!	#NULL!	#NULL!	1	52	159	1.59	20.5688	Favipiravir	#NULL!	#NULL!	COVID Pneumonia	Covid Pneumonia J128 E876 U071	2	1	5	1	14.8	9.5	84.9	35.5	11.5	219	21	14	4.5	#NULL!	#NULL!	#NULL!	#NULL!	#NULL!		#NULL!	#NULL!
2	0	0	0	0	0	0	0	0	0	0	0	0	No symptoms	normal	1	#NULL!	#NULL!	#NULL!	1	48	160	1.6	18.75		#NULL!	#NULL!	COVID Pneumonia	Covid Pneumonia J128 U071	0	1	4	1	7	12.1	80.4	37.3	12.4	351	35	43	3.9	#NULL!	#NULL!	#NULL!	#NULL!	#NULL!		#NULL!	#NULL!
2	0	0	0	0	0	0	0	0	0	0	0	0	No symptoms	abnormal	1	#NULL!	#NULL!	#NULL!	1	76	160	1.6	29.6875		6	0	COVID Pneumonia	Covid Pneumonia Z290 U071	0	1	2	1	9.1	33.4	57.6	39.5	13.3	203	17	24	4.1	1	#NULL!	#NULL!	4	#NULL!		#NULL!	#NULL!
2	1	1	1	1	0	0	0	0	0	0	0	0	No symptoms	normal	1	#NULL!	#NULL!	#NULL!	1	50	157	1.57	20.2848		#NULL!	#NULL!			0	#NULL!	14	1	4.5	19.4	75.4	43.3	14.5	210	26	13	4.6	#NULL!	#NULL!	#NULL!	#NULL!	#NULL!		#NULL!	#NULL!
2	1	1	0	0	0	0	0	0	0	0	0	0	Abdominal cramps (possibly pregnancy-related)	normal	#NULL!	#NULL!	#NULL!	#NULL!	1	65.4	156	1.56	26.8738		#NULL!	#NULL!			0	#NULL!	14	1	9.8	6.9	87.7	37.9	12.7	161	-	-	-	#NULL!	#NULL!	#NULL!	#NULL!	#NULL!		#NULL!	#NULL!
1	1	0	0	0	0	0	0	0	0	0	0	0	No symptoms	abnormal	1	#NULL!	#NULL!	#NULL!	1	62	168	1.68	21.9671		#NULL!	#NULL!	COVID Pneumonia		2	1	1	1	4.9	25	50.8	34.5	11.6	159	21	19	3.8	#NULL!	#NULL!	#NULL!	#NULL!	#NULL!		#NULL!	#NULL!
2	0	1	1	0	1	0	0	0	0	0	0	0	No symptoms	normal	1	#NULL!	#NULL!	#NULL!	1	54	150	1.5	24	Favipiravir	#NULL!	0	COVID Pneumonia	Covid Pneumonia Z290 U071	2	1	4	1	5.8	43.6	48.5	38.8	12.3	230	20	17	4.9	1	#NULL!	#NULL!	4	#NULL!		#NULL!	#NULL!
2	1	0	0	0	1	0	0	0	0	0	0	0	No symptoms	abnormal	#NULL!	1	#NULL!	#NULL!	2	66	153	1.53	28.1943	Favipiravir	#NULL!	#NULL!	COVID Pneumonia	Covid Pneumonia O998 U071	2	1	2	1	3.9	20.5	68.8	34.6	11.6	152	-	-	-	#NULL!	#NULL!	#NULL!	#NULL!	#NULL!		#NULL!	#NULL!
2	0	0	0	0	0	0	0	0	0	0	0	0	No symptoms	abnormal	#NULL!	#NULL!	1	#NULL!	3	64	165	1.65	23.5078		#NULL!	#NULL!	COVID Pneumonia	Covid Pneumonia J128 U071	2	1	1	1	4.6	22.7	74.2	25.4	8.5	70	65	40	3.9	#NULL!	#NULL!	#NULL!	#NULL!	#NULL!		#NULL!	#NULL!
1	0	0	0	0	0	0	1	0	0	0	0	0	No symptoms	abnormal	#NULL!	1	1	1	4	73	160	1.6	28.5156		#NULL!	#NULL!	COVID Pneumonia	Covid Pneumonia J128 U071	2	1	15	1	9.2	5.6	92.5	32.2	10.7	249	54	35	3.2	#NULL!	#NULL!	#NULL!	#NULL!	#NULL!		#NULL!	#NULL!
1	0	0	0	0	0	0	1	0	0	0	1	0	Chest pain	abnormal	#NULL!	#NULL!	#NULL!	1	4	68	169	1.69	23.8087		#NULL!	#NULL!		Covid Pneumonia J128 U071	0	#NULL!	14	1	13.1	9.1	86.4	36.6	12.2	117	-	-	-	#NULL!	#NULL!	#NULL!	#NULL!	#NULL!		#NULL!	#NULL!
2	0	0	0	0	0	0	0	0	0	0	0	0	Abdominal cramps (possibly pregnancy-related)	abnormal	#NULL!	1	#NULL!	#NULL!	2	57	167	1.67	20.4382	Favipiravir	#NULL!	#NULL!	COVID Pneumonia	Covid Pneumonia O995 O600 U071	2	1	5	1	14.5	5.5	93.9	35.5	11.7	248	16	11	3.5	#NULL!	#NULL!	#NULL!	#NULL!	#NULL!		#NULL!	#NULL!
2	1	1	0	0	1	0	0	0	0	0	1	0	Shortness of breath	abnormal	#NULL!	1	#NULL!	#NULL!	2	66	160	1.6	25.7812		#NULL!	0	COVID Pneumonia		2	1	1	1	7.3	13.9	77.6	43.9	14.2	264	212	211	3.7	2	52	2	4	#NULL!		#NULL!	#NULL!
1	0	1	1	0	0	0	1	0	0	0	0	0	No symptoms	normal	#NULL!	#NULL!	#NULL!	1	4	50	160	1.6	19.5312		#NULL!	#NULL!	COVID Pneumonia		2	3	9	1	-	-	-	-	-	-	-	-	-	#NULL!	#NULL!	#NULL!	#NULL!	#NULL!		#NULL!	#NULL!
2	1	1	0	0	1	0	0	0	0	0	0	0	No symptoms	normal	1	#NULL!	#NULL!	#NULL!	1	9.6	77	0.77	16.1916		#NULL!	#NULL!			0	#NULL!	14	1	10.2	74.5	17.4	35.1	11.7	483	40	24	4.2	#NULL!	#NULL!	#NULL!	#NULL!	#NULL!		#NULL!	#NULL!
2	1	0	0	0	0	0	0	0	0	0	0	0	No symptoms	normal	1	#NULL!	#NULL!	#NULL!	1	50	150	1.5	22.2222		#NULL!	#NULL!	COVID Pneumonia	0901 0990 D649 Z115	2	1	1	1	10.9	19.1	75.4	36.6	12.1	350	14	16	3.6	#NULL!	#NULL!	#NULL!	#NULL!	#NULL!		#NULL!	#NULL!
2	1	0	0	0	0	0	0	0	0	1	0	0	No symptoms	normal	1	#NULL!	#NULL!	#NULL!	1	43	151	1.51	18.8588		#NULL!	#NULL!			0	#NULL!	14	1	-	-	-	-	-	-	-	-	-	#NULL!	#NULL!	#NULL!	#NULL!	#NULL!		#NULL!	#NULL!
2	1	1	0	0	0	0	1	0	0	0	0	0	No symptoms	normal	#NULL!	1	1	1	4	54	158	1.58	21.6311		#NULL!	#NULL!	COVID Pneumonia	Covid Pneumonia J128 U071	2	1	1	1	7.7	4.8	93	35.4	11.1	145	143	75	3.2	#NULL!	#NULL!	#NULL!	#NULL!	#NULL!		#NULL!	#NULL!
2	0	0	0	0	0	0	0	0	0	0	0	0	No symptoms	normal	1	#NULL!	#NULL!	#NULL!	1	65	150	1.5	28.8889		#NULL!	#NULL!	COVID Pneumonia	Covid Pneumonia Z290 U071	2	1	3	1	13	18.8	74.6	35.5	11.5	191	14	9	3.5	#NULL!	#NULL!	#NULL!	#NULL!	#NULL!		#NULL!	#NULL!
2	1	0	0	0	0	0	0	0	0	0	0	0	Abdominal cramps (possibly pregnancy-related)	abnormal	#NULL!	1	#NULL!	#NULL!	2	59	150	1.5	26.2222		#NULL!	#NULL!	COVID Pneumonia	Covid Pneumonia Z290 U071	2	1	3	1	14.1	12.3	86.3	39	12.9	292	-	-	-	#NULL!	#NULL!	#NULL!	#NULL!	#NULL!		#NULL!	#NULL!
1	1	0	0	0	0	0	0	0	0	0	0	0	No symptoms	normal	1	#NULL!	#NULL!	#NULL!	1	68	180	1.8	20.9877		#NULL!	#NULL!	COVID Pneumonia	Covid Pneumonia Z290 U071	2	1	7	1	10.7	20	74.4	44	14.7	260	17	21	4.5	#NULL!	#NULL!	#NULL!	#NULL!	#NULL!		#NULL!	#NULL!
1	0	0	0	0	0	0	1	0	0	0	1	0	No symptoms	abnormal	#NULL!	1	1	1	4	45	160	1.6	17.5781		#NULL!	#NULL!	COVID Pneumonia	Covid Pneumonia J128 U071	1	1	10	1	15.8	7.9	88.8	47.5	15.5	202	68	56	2.6	#NULL!	#NULL!	#NULL!	#NULL!	#NULL!		#NULL!	#NULL!
1	1	1	1	0	0	0	1	0	0	0	1	0	No symptoms	normal	#NULL!	1	1	#NULL!	3	80	183	1.83	23.8884	Favipiravir	#NULL!	#NULL!	COVID Pneumonia	Covid Pneumonia J128 U071	1	1	6	1	8.9	9.7	81.9	35.7	12	484	76	72	3.5	#NULL!	#NULL!	#NULL!	#NULL!	#NULL!		#NULL!	#NULL!
1	1	0	0	0	0	0	0	0	0	0	0	0	No symptoms	abnormal	1	#NULL!	#NULL!	#NULL!	1	103	180	1.8	31.7901	Remdesivir injection	#NULL!	#NULL!	COVID Pneumonia	Covid Pneumonia Z290 J189 U071	1	1	1	1	3.2	16.3	70.8	30.7	10.3	150	74	49	2.5	#NULL!	#NULL!	#NULL!	#NULL!	#NULL!		#NULL!	#NULL!
2	0	0	0	0	0	0	0	0	0	0	0	0	No symptoms	abnormal	1	#NULL!	#NULL!	#NULL!	1	65	170	1.7	22.4913	Favipiravir	#NULL!	#NULL!	COVID Pneumonia	Covid Pneumonia J128 U071	2	1	2	1	6	38	55.5	37	11.7	281	18	21	4.6	#NULL!	#NULL!	#NULL!	#NULL!	#NULL!		#NULL!	#NULL!
1	1	0	0	0	0	0	0	0	0	0	1	0	No symptoms	abnormal	1	#NULL!	#NULL!	#NULL!	1	10	75	0.75	17.7778	Favipiravir	#NULL!	#NULL!	COVID Pneumonia	Covid Pneumonia J128 U071	2	1	2	1	16.6	80.1	13.1	34.6	10.8	298	43	26	4.3	#NULL!	#NULL!	#NULL!	#NULL!	#NULL!		#NULL!	#NULL!
1	0	1	0	0	0	1	0	0	0	0	0	0	No symptoms	normal	#NULL!	#NULL!	#NULL!	1	4	100	179	1.79	31.21		#NULL!	0	COVID Pneumonia	Covid Pneumonia J290 U071	2	1	9	0	11	5.7	90.4	52	17.1	238	16	12	3.2	2	#NULL!	#NULL!	#NULL!	#NULL!		#NULL!	#NULL!
1	1	0	0	0	0	0	0	0	0	0	0	0	Fatigue	normal	1	#NULL!	#NULL!	#NULL!	1	53	161	1.61	20.4467		#NULL!	0		Covid Pneumonia Z290 U071	0	#NULL!	14	1	3.4	23.2	60.9	29	9.4	171	15	6	3.8	1	#NULL!	#NULL!	1	#NULL!		45081	#NULL!
2	1	0	0	0	1	0	1	0	0	1	1	0	No symptoms	normal	#NULL!	1	#NULL!	#NULL!	2	82	150	1.5	36.4444		#NULL!	0			0	#NULL!	14	1	7.6	23.4	69.7	39.5	12.7	261	18	9	3	2	23	1	4	#NULL!		#NULL!	#NULL!
2	0	1	0	0	0	0	0	0	0	0	0	0	No symptoms	normal	1	#NULL!	#NULL!	#NULL!	1	63.7	161.5	1.615	24.4227		#NULL!	0		Covid Pneumonia Z290 U071	0	#NULL!	14	1	10.1	11.2	87	28.3	8.5	318	21	14	3.4	1	#NULL!	#NULL!	4	#NULL!		#NULL!	#NULL!
2	1	0	0	0	0	0	0	0	0	1	0	0	No symptoms	normal	1	#NULL!	#NULL!	#NULL!	1	64	156	1.56	26.2985		#NULL!	0		Covid Pneumonia J128 U071	0	#NULL!	14	1	10.8	13.2	81	35	11.7	222	54	47	2.5	1	#NULL!	#NULL!	4	#NULL!		#NULL!	#NULL!
1	0	0	0	0	0	0	0	0	0	0	0	0	No symptoms	normal	#NULL!	1	#NULL!	#NULL!	2	77	160	1.6	30.0781		#NULL!	#NULL!		Covid Pneumonia K810 U071	0	#NULL!	14	1	24.7	7.2	84.3	40.7	13.6	270	19	12	3.9	#NULL!	#NULL!	#NULL!	#NULL!	#NULL!		#NULL!	#NULL!
1	0	1	0	0	0	1	1	0	0	0	0	0	No symptoms	abnormal	#NULL!	1	#NULL!	#NULL!	2	74	170	1.7	25.6055		#NULL!	0		Covid Pneumonia J128 U071	0	#NULL!	14	1	8.1	12.1	78.6	54.4	18.4	146	31	29	3.5	2	34	2	2	15		#NULL!	#NULL!
1	1	1	0	1	0	0	0	1	0	0	0	0	No symptoms	normal	1	#NULL!	#NULL!	#NULL!	1	75	187	1.87	21.4476		#NULL!	#NULL!		Covid Pneumonia Z290 U071	0	#NULL!	14	1	6.2	45.3	45.5	45.3	15.3	317	16	13	4.6	#NULL!	#NULL!	#NULL!	#NULL!	#NULL!		#NULL!	#NULL!
1	0	0	0	0	0	0	1	0	0	0	0	1	No symptoms	normal	#NULL!	1	#NULL!	#NULL!	2	44	167	1.67	15.7768		#NULL!	#NULL!	COVID Pneumonia	Covid Pneumonia J128 U071	0	1	3	1	11.8	9.8	81.4	50.9	16.2	408	26	19	3.6	#NULL!	#NULL!	#NULL!	#NULL!	#NULL!		#NULL!	#NULL!
1	1	1	1	0	0	0	0	1	0	0	0	0	Palpitations	abnormal	1	#NULL!	#NULL!	#NULL!	1	95	193	1.93	25.504		2	#NULL!	COVID Pneumonia	Covid Pneumonia J272 U099	2	1	6	1	3.7	33.3	57.4	28.3	9	165	-	-	-	#NULL!	#NULL!	#NULL!	#NULL!	#NULL!		#NULL!	#NULL!
1	0	1	0	0	0	0	1	0	0	0	1	0	No symptoms	abnormal	#NULL!	1	#NULL!	#NULL!	2	61	165	1.65	22.4059	Remdesivir injection	#NULL!	#NULL!	COVID Pneumonia	Covid Pneumonia J128 U071	1	1	4	1	7.3	6.1	88.2	36.4	12.4	190	42	40	3.6	#NULL!	#NULL!	#NULL!	#NULL!	#NULL!		#NULL!	#NULL!
2	1	1	1	1	0	1	1	1	0	1	0	0	No symptoms	abnormal	#NULL!	1	1	#NULL!	3	81	162	1.62	30.8642		#NULL!	#NULL!	COVID Pneumonia	Covid Pneumonia J128 U071	2	1	4	1	6.8	45.7	49	42	13.7	227	22	16	3.9	#NULL!	#NULL!	#NULL!	#NULL!	#NULL!		#NULL!	#NULL!
1	0	1	0	0	0	1	1	0	1	0	0	0	No symptoms	abnormal	#NULL!	#NULL!	1	#NULL!	3	98	168	1.68	34.7222		#NULL!	#NULL!	COVID Pneumonia		2	1	7	1	6.3	14	74.9	42.6	14	264	58	68	3.7	#NULL!	#NULL!	#NULL!	#NULL!	#NULL!		#NULL!	#NULL!
2	1	1	1	0	1	1	1	0	1	0	0	0	No symptoms	normal	#NULL!	1	#NULL!	#NULL!	2	38	140	1.4	19.3878		#NULL!	#NULL!			0	#NULL!	14	1	-	-	-	-	-	-	-	-	-	#NULL!	#NULL!	#NULL!	#NULL!	#NULL!		#NULL!	#NULL!
2	0	1	0	0	1	0	1	0	0	0	0	1	No symptoms	abnormal	#NULL!	1	#NULL!	#NULL!	2	63	165	1.65	23.1405	Favipiravir	#NULL!	#NULL!	COVID Pneumonia	Mild Covid J128 U071	0	1	13	1	6.7	28.9	66.7	34.8	11.3	274	134	152	4	#NULL!	#NULL!	#NULL!	#NULL!	#NULL!		#NULL!	#NULL!
2	0	1	0	0	0	0	0	0	0	0	1	0	Shortness of breath	normal	#NULL!	#NULL!	#NULL!	#NULL!	1	49	158	1.58	19.6283		#NULL!	#NULL!			0	#NULL!	14	1	4.2	38.6	53.2	37.5	12.3	214	39	42	5	#NULL!	#NULL!	#NULL!	#NULL!	#NULL!		#NULL!	#NULL!
2	0	0	1	1	0	0	0	0	0	0	0	0	Nasal congestion	abnormal	1	#NULL!	#NULL!	#NULL!	1	64	145	1.45	30.44	Favipiravir	#NULL!	#NULL!	COVID Pneumonia	Covid Pneumonia J128 U071	2	1	7	1	4.7	17.5	76.8	34.4	11.5	156	23	12	3.3	#NULL!	#NULL!	#NULL!	#NULL!	#NULL!		#NULL!	#NULL!
1	1	0	0	0	0	1	0	1	1	0	0	1	Shortness of breath	abnormal	#NULL!	#NULL!	1	#NULL!	3	80	165	1.65	29.3848		1	#NULL!	COVID Pneumonia	Covid Pneumonia J128 E371 U071 R740	0	1	13	1	3.5	29	62.2	44.5	15.2	146	99	88	4	#NULL!	#NULL!	#NULL!	#NULL!	#NULL!		#NULL!	#NULL!
1	0	1	0	0	0	0	1	0	0	0	0	0	No symptoms	abnormal	#NULL!	1	#NULL!	#NULL!	2	68	165	1.65	24.977		#NULL!	#NULL!	COVID Pneumonia	Covid Pneumonia J128 U071	0	1	19	1	4.3	10.1	86	45.6	14.8	226	54	36	3.2	#NULL!	#NULL!	#NULL!	#NULL!	#NULL!		#NULL!	#NULL!
2	0	0	0	0	0	0	0	0	0	0	0	0	No symptoms	normal	1	#NULL!	#NULL!	#NULL!	1	50	155	1.55	20.8117		#NULL!	#NULL!	COVID Pneumonia	Covid Pneumonia Z290 U071	2	1	5	1	-	-	-	-	-	-	-	-	-	#NULL!	#NULL!	#NULL!	#NULL!	#NULL!		#NULL!	#NULL!
2	1	0	0	0	1	0	1	1	0	0	0	0	No symptoms	normal	#NULL!	1	#NULL!	#NULL!	2	75	155	1.55	31.2175	Favipiravir	#NULL!	#NULL!	COVID Pneumonia	Covid Pneumonia J128 U071	2	1	1	1	8.5	13.3	80.2	41.3	13.5	154	20	16	4	#NULL!	#NULL!	#NULL!	#NULL!	#NULL!		#NULL!	#NULL!
2	0	1	0	0	0	0	0	0	0	0	0	0	No symptoms	abnormal	1	#NULL!	#NULL!	#NULL!	1	52	153	1.53	22.2137		#NULL!	#NULL!	COVID Pneumonia	Covid Pneumonia J128 U071	0	1	4	1	7.2	32.4	59.2	38.3	13	402	-	-	-	#NULL!	#NULL!	#NULL!	#NULL!	#NULL!		#NULL!	#NULL!
2	0	0	0	0	0	0	0	0	0	0	0	0	Vomiting	normal	#NULL!	#NULL!	#NULL!	#NULL!	1	4.6	56	0.56	14.6684		#NULL!	#NULL!		Covid Pneumonia Z380 P228	0	#NULL!	14	1	10.1	40.1	54.1	40.2	13.5	382	46	24	5	#NULL!	#NULL!	#NULL!	#NULL!	#NULL!		#NULL!	#NULL!
1	0	1	0	0	0	0	0	0	0	0	0	0	No symptoms	abnormal	1	#NULL!	#NULL!	#NULL!	1	30	147	1.47	13.8831		#NULL!	#NULL!	COVID Pneumonia	Covid Pneumonia J128 U071	2	1	13	1	6.2	58	38.3	44.2	13.6	364	27	18	5	#NULL!	#NULL!	#NULL!	#NULL!	#NULL!		#NULL!	#NULL!
1	1	1	1	1	0	1	0	1	0	0	0	0	Loss of appetite	abnormal	#NULL!	1	#NULL!	#NULL!	2	80	180	1.8	24.6914		4	#NULL!	COVID Pneumonia	Covid Pneumonia J128 U071	2	1	14	1	4.6	21.1	72.9	38.8	12.4	202	26	22	4	#NULL!	#NULL!	#NULL!	#NULL!	#NULL!		#NULL!	#NULL!
1	1	1	1	0	1	1	0	0	0	0	0	0	Fatigue	normal	#NULL!	#NULL!	#NULL!	#NULL!	1	69	171	1.71	23.597		#NULL!	#NULL!			0	#NULL!	14	1	-	-	-	-	-	-	-	-	-	#NULL!	#NULL!	#NULL!	#NULL!	#NULL!		#NULL!	#NULL!
2	0	1	0	1	0	1	1	1	0	0	0	0	No symptoms	abnormal	#NULL!	#NULL!	1	#NULL!	3	82	165	1.65	30.1194		#NULL!	#NULL!	COVID Pneumonia	Covid Pneumonia J128 U071	2	1	7	1	9.2	6.9	84.1	34.9	11.6	304	38	44	3.9	#NULL!	#NULL!	#NULL!	#NULL!	#NULL!		#NULL!	#NULL!
2	0	1	0	0	0	0	1	0	0	0	0	0	Dizziness	abnormal	#NULL!	1	1	#NULL!	3	82	155	1.55	34.1311		#NULL!	#NULL!	COVID Pneumonia	Covid Pneumonia J128 U071	2	1	10	1	6.6	23.8	65.7	38.6	13.3	119	86	53	3.5	#NULL!	#NULL!	#NULL!	#NULL!	#NULL!		#NULL!	#NULL!
2	0	1	0	0	1	0	1	0	0	0	0	0	No symptoms	abnormal	1	#NULL!	#NULL!	#NULL!	1	5.5	52	0.52	20.3402	Favipiravir	#NULL!	#NULL!	COVID Pneumonia	Covid Pneumonia J128 U071	2	1	5	1	10.6	63	23.6	38.9	13.3	415	52	42	4.4	#NULL!	#NULL!	#NULL!	#NULL!	#NULL!		#NULL!	#NULL!
2	0	0	0	0	0	0	0	0	0	0	0	0	No symptoms	abnormal	1	#NULL!	#NULL!	#NULL!	1	63	142	1.42	31.2438	Favipiravir	#NULL!	#NULL!	COVID Pneumonia	Covid Pneumonia J128 U071	2	1	5	1	5.3	38.3	49.2	39.8	13.3	255	29	21	4.2	#NULL!	#NULL!	#NULL!	#NULL!	#NULL!		#NULL!	#NULL!
1	1	1	0	0	1	0	0	0	0	0	0	0	No symptoms	normal	#NULL!	#NULL!	#NULL!	#NULL!	1	29	142	1.42	14.3821		#NULL!	#NULL!			0	#NULL!	14	1	-	-	-	-	-	-	-	-	-	#NULL!	#NULL!	#NULL!	#NULL!	#NULL!		#NULL!	#NULL!
2	0	0	0	0	1	0	0	0	0	0	0	0	No symptoms	normal	1	#NULL!	#NULL!	#NULL!	1	55	150	1.5	24.4444		#NULL!	#NULL!			0	#NULL!	14	1	5.7	42.1	49.9	41.4	13.7	295	37	39	4.7	#NULL!	#NULL!	#NULL!	#NULL!	#NULL!		#NULL!	#NULL!
2	0	0	0	0	0	0	0	0	0	1	0	0	Nasal congestion	abnormal	1	#NULL!	#NULL!	#NULL!	1	62	142	1.42	30.7479	Favipiravir	#NULL!	#NULL!	COVID Pneumonia	Mild Covid Z290 U071	2	1	3	1	7.5	31.9	61.4	41.7	14.1	183	61	96	3.9	#NULL!	#NULL!	#NULL!	#NULL!	#NULL!		#NULL!	#NULL!
2	1	1	0	0	0	1	0	0	0	0	0	1	Nasal congestion	abnormal	1	#NULL!	#NULL!	#NULL!	1	21	90	0.9	25.9259	Favipiravir	#NULL!	#NULL!	COVID Pneumonia	Covid Pneumonia J128 U071	2	1	3	1	8.1	51.2	36.9	37	12.6	347	27	14	4.4	#NULL!	#NULL!	#NULL!	#NULL!	#NULL!		#NULL!	#NULL!
2	0	0	0	0	1	0	0	0	0	0	0	0	No symptoms	normal	1	#NULL!	#NULL!	#NULL!	1	55	150	1.5	24.4444	Favipiravir	#NULL!	#NULL!	COVID Pneumonia	Mild Covid Z290 U071	0	1	5	1	10.7	18.6	76.7	44	14.4	371	15	16	4.9	#NULL!	#NULL!	#NULL!	#NULL!	#NULL!		#NULL!	#NULL!
2	1	1	1	0	0	1	0	0	1	0	0	1	No symptoms	abnormal	#NULL!	1	1	#NULL!	3	92	168	1.68	32.5964		#NULL!	#NULL!	COVID Pneumonia	Covid Pneumonia J128	0	1	24	1	5.5	17.5	77	43	14.1	231	35	33	3.9	#NULL!	#NULL!	#NULL!	#NULL!	#NULL!		#NULL!	#NULL!
2	0	1	0	0	0	0	1	0	1	0	0	1	No symptoms	abnormal	#NULL!	1	#NULL!	#NULL!	2	46	160	1.6	17.9687		#NULL!	#NULL!			0	#NULL!	14	1	4.9	16	75.5	37.3	12.5	264	26	22	3.4	#NULL!	#NULL!	#NULL!	#NULL!	#NULL!		#NULL!	#NULL!
1	0	0	1	1	1	0	0	1	0	0	0	0	No symptoms	normal	1	#NULL!	#NULL!	#NULL!	1	49	170	1.7	16.955	Favipiravir	#NULL!	#NULL!	COVID Pneumonia	Covid Pneumonia J128 U071	2	1	12	1	5.6	40.8	48.2	41.7	14.2	247	25	40	4.7	#NULL!	#NULL!	#NULL!	#NULL!	#NULL!		#NULL!	#NULL!
2	1	1	0	0	0	0	1	0	0	0	0	0	No symptoms	abnormal	#NULL!	1	#NULL!	#NULL!	2	72	150	1.5	32		#NULL!	#NULL!	COVID Pneumonia	Covid Pneumonia J128 U071 E119 Z115	0	1	5	1	23.2	2.9	95.6	44.6	15.7	219	13	24	3.4	#NULL!	#NULL!	#NULL!	#NULL!	#NULL!		#NULL!	#NULL!
2	1	0	0	0	0	0	0	1	0	0	0	0	No symptoms	abnormal	#NULL!	1	1	#NULL!	3	55	147	1.47	25.4524		#NULL!	#NULL!	COVID Pneumonia	Covid Pneumonia J128 U071	0	1	7	1	12.3	12.1	80.6	41.2	13.8	369	23	23	3.7	#NULL!	#NULL!	#NULL!	#NULL!	#NULL!		#NULL!	#NULL!
1	1	1	1	1	0	0	1	0	0	1	0	1	No symptoms	abnormal	#NULL!	1	1	#NULL!	3	89	175	1.75	29.0612		#NULL!	#NULL!	COVID Pneumonia	Covid Pneumonia J128 U071 E119	0	1	16	1	14.7	9.5	83.4	49.1	16.1	242	107	89	4.2	#NULL!	#NULL!	#NULL!	#NULL!	#NULL!		#NULL!	#NULL!
2	0	0	0	0	0	0	0	0	0	0	0	1	Shortness of breath	abnormal	1	#NULL!	1	#NULL!	3	65	144	1.44	31.3465	Remdesivir injection	#NULL!	#NULL!	COVID Pneumonia	Covid Pneumonia J128 R740 U071	2	1	6	1	6.5	5.1	93.2	32.3	10.8	200	467	362	3.8	#NULL!	#NULL!	#NULL!	#NULL!	#NULL!		#NULL!	#NULL!
2	0	1	0	0	1	1	1	0	0	0	0	0	No symptoms	abnormal	#NULL!	1	#NULL!	#NULL!	2	58	155	1.55	24.1415	Favipiravir	#NULL!	#NULL!	COVID Pneumonia	Covid Pneumonia J128 U071	2	1	5	1	5.6	18.1	77.3	40.5	13.4	194	32	36	4.1	#NULL!	#NULL!	#NULL!	#NULL!	#NULL!		#NULL!	#NULL!
1	1	1	0	0	1	0	0	0	1	0	0	0	No symptoms	normal	1	#NULL!	#NULL!	#NULL!	1	60	160	1.6	23.4375		#NULL!	#NULL!	COVID Pneumonia	Covid Pneumonia J128 U071	0	1	2	1	4.6	37.1	46.6	48.8	16.6	182	37	38	4.8	#NULL!	#NULL!	#NULL!	#NULL!	#NULL!		#NULL!	#NULL!
1	0	1	0	0	1	0	0	0	1	0	0	1	No symptoms	normal	1	#NULL!	#NULL!	#NULL!	1	12	97	0.97	12.7537	Favipiravir	#NULL!	#NULL!	COVID Pneumonia	Covid Pneumonia J128 U071 A099	2	1	2	1	9.4	58.3	32	38.7	13.3	366	41	20	4.2	#NULL!	#NULL!	#NULL!	#NULL!	#NULL!		#NULL!	#NULL!
1	0	1	0	0	0	0	0	0	0	0	0	1	Palpitations	normal	#NULL!	1	#NULL!	#NULL!	2	70	165	1.65	25.7117		#NULL!	#NULL!	COVID Pneumonia	Covid Pneumonia J128 U071	0	1	9	1	9.7	17.7	74.9	32.8	10.9	680	47	95	3.7	#NULL!	#NULL!	#NULL!	#NULL!	#NULL!		#NULL!	#NULL!
2	1	1	0	0	0	0	1	0	0	0	0	0	Fatigue	abnormal	#NULL!	#NULL!	1	#NULL!	3	60.5	151	1.51	26.5339		#NULL!	#NULL!	COVID Pneumonia	Covid Pneumonia J128 U071 I10	0	1	10	1	3.9	22.3	71.5	39.9	13.2	130	32	15	3.8	#NULL!	#NULL!	#NULL!	#NULL!	#NULL!		#NULL!	#NULL!
2	0	1	0	0	0	0	1	0	0	0	0	0	No symptoms	abnormal	#NULL!	1	#NULL!	1	4	62	165	1.65	22.7732		1	#NULL!	COVID Pneumonia	Covid Pneumonia J128 U071	1	1	10	1	8.7	13.6	80.4	26.3	8.5	206	64	33	2.7	#NULL!	#NULL!	#NULL!	#NULL!	#NULL!		#NULL!	#NULL!
1	0	1	1	0	1	0	1	0	0	0	0	1	No symptoms	abnormal	#NULL!	1	1	#NULL!	3	64	159	1.59	25.3155		1	#NULL!	COVID Pneumonia	Covid Pneumonia J128 U071	0	1	14	1	7.7	19	77.1	42.7	14.2	277	39	20	3.4	#NULL!	#NULL!	#NULL!	#NULL!	#NULL!		#NULL!	#NULL!
1	0	1	0	0	1	0	0	0	1	0	0	0	Rash or skin bumps	abnormal	1	#NULL!	#NULL!	#NULL!	1	10	78	0.78	16.4366	Favipiravir	#NULL!	#NULL!	COVID Pneumonia	Covid Pneumonia Z290 U071	2	1	4	1	18.8	68.6	23.4	33.7	10.8	521	37	19	4.6	#NULL!	#NULL!	#NULL!	#NULL!	#NULL!		#NULL!	#NULL!
2	0	1	1	0	0	0	0	0	0	0	0	0	No symptoms	normal	1	#NULL!	#NULL!	#NULL!	1	48.5	160	1.6	18.9453		#NULL!	#NULL!	COVID Pneumonia	Covid Pneumonia N185 Z290 U071	0	1	3	1	7.6	16.9	69.4	24.6	7.9	218	17	15	4.5	#NULL!	#NULL!	#NULL!	#NULL!	#NULL!		#NULL!	#NULL!
2	0	0	0	0	0	0	0	0	0	0	1	0	No symptoms	abnormal	1	#NULL!	#NULL!	#NULL!	1	4	50	0.5	16	Favipiravir	#NULL!	#NULL!	COVID Pneumonia	Covid Pneumonia J128 U071	2	1	7	1	11	55.5	29.6	29.6	9.5	388	36	26	3.8	#NULL!	#NULL!	#NULL!	#NULL!	#NULL!		#NULL!	#NULL!
1	1	1	0	0	1	1	0	0	0	0	0	0	No symptoms	normal	1	#NULL!	#NULL!	#NULL!	1	68	159	1.59	26.8977		#NULL!	#NULL!			0	#NULL!	14	1	-	-	-	-	-	-	-	-	-	#NULL!	#NULL!	#NULL!	#NULL!	#NULL!		#NULL!	#NULL!
2	1	1	0	0	0	1	1	0	0	0	1	0	No symptoms	abnormal	#NULL!	1	1	#NULL!	3	58	150	1.5	25.7778		#NULL!	#NULL!	COVID Pneumonia	Covid Pneumonia J128 U071	2	1	7	1	6.5	13.7	80.9	38	12.8	338	71	101	3.1	#NULL!	#NULL!	#NULL!	#NULL!	#NULL!		#NULL!	#NULL!
1	1	1	0	0	0	1	1	0	0	0	1	0	No symptoms	abnormal	#NULL!	1	#NULL!	#NULL!	2	78	175	1.75	25.4694		#NULL!	#NULL!	COVID Pneumonia	Covid Pneumonia J128 U071	2	1	2	1	4.6	14.8	79	44.3	15.1	103	85	70	4.4	#NULL!	#NULL!	#NULL!	#NULL!	#NULL!		#NULL!	#NULL!
1	0	1	0	0	0	0	0	0	1	0	1	0	No symptoms	normal	#NULL!	1	#NULL!	#NULL!	2	56	153	1.53	23.9224	Favipiravir	3	#NULL!	COVID Pneumonia	Covid Pneumonia Z290 U071	2	1	6	1	6.1	33.6	52.7	62.6	21.1	253	20	33	4.4	#NULL!	#NULL!	#NULL!	#NULL!	#NULL!		#NULL!	#NULL!
2	0	0	0	0	0	0	0	0	0	0	0	0	No symptoms	abnormal	1	#NULL!	#NULL!	#NULL!	1	46	155	1.55	19.1467		#NULL!	#NULL!			0	#NULL!	4	1	4.6	41.9	48.2	42.5	14.3	320	22	30	4.8	#NULL!	#NULL!	#NULL!	#NULL!	#NULL!		#NULL!	#NULL!
1	1	1	0	0	1	1	0	0	0	0	1	0	No symptoms	abnormal	#NULL!	1	1	#NULL!	3	7	82	0.82	10.4105	Favipiravir	#NULL!	#NULL!	COVID Pneumonia	Covid Pneumonia J128 U071	2	1	4	1	2.4	56.9	31.9	36.5	11.8	387	33	12	4.4	#NULL!	#NULL!	#NULL!	#NULL!	#NULL!		#NULL!	#NULL!
2	0	1	0	0	0	1	1	0	0	0	0	0	Chest pain	abnormal	#NULL!	1	#NULL!	#NULL!	2	36.9	145	1.45	17.5505		#NULL!	#NULL!	COVID Pneumonia	Covid Pneumonia J128 U071	0	1	8	1	9.3	17.7	75.5	44.5	14.5	164	38	30	4	#NULL!	#NULL!	#NULL!	#NULL!	#NULL!		#NULL!	#NULL!
2	1	0	0	0	0	0	0	0	0	0	0	0	No symptoms	normal	1	#NULL!	#NULL!	#NULL!	1	52	167	1.67	18.6453		#NULL!	#NULL!		Covid Pneumonia O985 Z370 O821 O601 U071	0	1	3	1	27.1	7	87.1	31.5	10.5	284	-	-	-	#NULL!	#NULL!	#NULL!	#NULL!	#NULL!		#NULL!	#NULL!
2	0	0	0	0	0	0	0	0	0	0	0	0	No symptoms	normal	#NULL!	#NULL!	#NULL!	#NULL!	1	40	145	1.45	19.025		#NULL!	#NULL!			0	#NULL!	14	1	-	-	-	-	-	-	-	-	-	#NULL!	#NULL!	#NULL!	#NULL!	#NULL!		#NULL!	#NULL!
1	0	1	0	0	0	0	1	0	0	0	1	0	No symptoms	abnormal	#NULL!	1	1	#NULL!	3	71	170	1.7	24.5675	Remdesivir injection	1	#NULL!	COVID Pneumonia	Covid Pneumonia J128 U071	2	1	6	1	4.6	37.8	48	41.4	13.2	88	21	9	3.1	#NULL!	#NULL!	#NULL!	#NULL!	#NULL!		#NULL!	#NULL!
1	0	1	0	0	1	0	1	0	0	0	0	0	Fatigue	normal	#NULL!	#NULL!	#NULL!	#NULL!	1	60	165	1.65	22.0386		#NULL!	#NULL!			0	#NULL!	14	1	7.3	15.2	75.2	33.8	11.1	217	26	24	3.7	#NULL!	#NULL!	#NULL!	#NULL!	#NULL!		#NULL!	#NULL!
2	0	0	0	0	0	0	0	0	0	0	0	0	No symptoms	normal	1	#NULL!	#NULL!	#NULL!	1	98	163	1.63	36.8851		#NULL!	#NULL!	COVID Pneumonia	Covid Pneumonia K851 Z115	2	1	5	1	9.4	19.5	71.6	40.6	13.3	240	104	268	3.9	#NULL!	#NULL!	#NULL!	#NULL!	#NULL!		#NULL!	#NULL!
2	0	1	0	0	1	0	0	0	0	0	0	0	No symptoms	normal	1	#NULL!	#NULL!	#NULL!	1	20	120	1.2	13.8889	Favipiravir	#NULL!	#NULL!	COVID Pneumonia	Covid Pneumonia J128 U071	2	1	2	1	6.6	44.4	45.6	41.1	14	362	30	21	4.5	#NULL!	2	28	#NULL!	#NULL!		#NULL!	#NULL!
2	1	1	0	0	1	0	0	0	0	0	0	0	Fatigue	normal	1	#NULL!	#NULL!	#NULL!	1	50	149	1.49	22.5215	Favipiravir	#NULL!	#NULL!	COVID Pneumonia	Covid Pneumonia Z290 U071	2	1	2	1	4.2	34.2	51.8	37.1	12	243	120	126	4.2	#NULL!	#NULL!	#NULL!	#NULL!	#NULL!		#NULL!	#NULL!
2	1	1	0	0	0	1	1	0	0	0	0	0	No symptoms	abnormal	#NULL!	1	1	1	4	64	158	1.58	25.6369		#NULL!	#NULL!	COVID Pneumonia	Covid Pneumonia J128 U071	2	1	10	1	8	14	80.4	35	11.2	285	80	56	3.4	#NULL!	#NULL!	#NULL!	#NULL!	#NULL!		#NULL!	#NULL!
1	1	1	1	0	0	0	1	0	0	0	0	0	No symptoms	abnormal	#NULL!	1	1	#NULL!	3	50	165	1.65	18.3655	Remdesivir injection	1	#NULL!	COVID Pneumonia	Covid Pneumonia J128 U071 J128	2	1	9	1	8	9.2	83.9	39.5	13.3	199	159	99	3.3	#NULL!	#NULL!	#NULL!	#NULL!	#NULL!		#NULL!	#NULL!
2	1	1	0	0	0	0	1	0	0	0	0	0	No symptoms	normal	#NULL!	1	1	#NULL!	3	76	171	1.71	25.9909	Favipiravir	#NULL!	#NULL!	COVID Pneumonia	Covid Pneumonia J128 U071	2	1	6	1	5.9	23.4	70.9	45.9	14.9	333	37	32	3.9	#NULL!	#NULL!	#NULL!	#NULL!	#NULL!		#NULL!	#NULL!
2	1	1	0	0	0	0	1	0	0	0	0	0	No symptoms	normal	#NULL!	#NULL!	#NULL!	#NULL!	1	60	165	1.65	22.0386		#NULL!	#NULL!			0	#NULL!	14	1	6.3	16.9	80.7	40.9	13.3	176	88	51	3.8	#NULL!	#NULL!	#NULL!	#NULL!	#NULL!		#NULL!	#NULL!
2	1	1	1	0	1	0	0	0	0	0	0	0	No symptoms	abnormal	#NULL!	#NULL!	1	#NULL!	3	98	166	1.66	35.5639		#NULL!	#NULL!	COVID Pneumonia	Covid Pneumonia J128 U071	1	1	26	1	11.7	7.1	89.3	34.3	10.8	254	42	67	3.5	#NULL!	#NULL!	#NULL!	#NULL!	#NULL!		#NULL!	#NULL!
1	1	1	0	0	1	1	1	0	0	0	1	0	No symptoms	normal	#NULL!	#NULL!	#NULL!	#NULL!	1	6.7	49	0.49	27.905		#NULL!	#NULL!			0	#NULL!	14	1	8.4	43	42.3	30.1	9.2	203	52	19	4.2	#NULL!	#NULL!	#NULL!	#NULL!	#NULL!		#NULL!	#NULL!
2	1	1	0	0	0	0	1	1	0	0	1	0	No symptoms	normal	#NULL!	1	1	#NULL!	3	83	154	1.54	34.9975	Favipiravir	#NULL!	#NULL!	COVID Pneumonia	Covid Pneumonia J128 U071	1	1	5	1	6.6	15.8	81.2	36.5	11.8	302	58	20	3.7	#NULL!	#NULL!	#NULL!	#NULL!	#NULL!		#NULL!	#NULL!
2	1	1	1	0	0	0	0	0	0	0	0	0	No symptoms	normal	1	#NULL!	#NULL!	#NULL!	1	50	150	1.5	22.2222		#NULL!	#NULL!	COVID Pneumonia	Covid Pneumonia Z290 U071	1	1	4	1	9.8	12.7	82.6	48.4	15.3	292	135	135	4.7	#NULL!	#NULL!	#NULL!	#NULL!	#NULL!		#NULL!	#NULL!
1	0	1	1	0	0	0	0	0	0	0	0	0	No symptoms	normal	1	#NULL!	#NULL!	#NULL!	1	85	162	1.62	32.3884	คาซิริวิแมบและ อิมดีวิแมบ	1	#NULL!	COVID Pneumonia	Covid Pneumonia J128 U071	1	1	2	1	7.8	14.7	81.6	42.5	14	146	14	32	4	#NULL!	#NULL!	#NULL!	#NULL!	#NULL!		#NULL!	#NULL!
1	1	0	0	0	0	0	0	0	0	0	1	0	No symptoms	normal	#NULL!	1	1	1	4	45	180	1.8	13.8889		#NULL!	#NULL!			0	#NULL!	14	1	5.3	12.1	85.1	41.5	13	246	1.279	175	3.6	#NULL!	#NULL!	#NULL!	#NULL!	#NULL!		#NULL!	#NULL!
1	0	0	0	0	0	0	1	0	0	0	0	0	No symptoms	abnormal	#NULL!	1	1	#NULL!	3	60	160	1.6	23.4375		1	#NULL!	COVID Pneumonia	K529 N390 K802 K579	1	1	2	1	15.8	12.4	83.6	29.3	9.8	331	58	49	2.4	#NULL!	#NULL!	#NULL!	#NULL!	#NULL!		#NULL!	#NULL!
2	1	1	0	1	1	1	1	1	0	0	0	0	No symptoms	abnormal	#NULL!	1	1	1	4	55	160	1.6	21.4844	Remdesivir injection	#NULL!	#NULL!	COVID Pneumonia	Covid Pneumonia J128 U071	2	1	8	1	15.8	4.1	89.5	38.2	11.8	333	32	55	3.5	#NULL!	#NULL!	#NULL!	#NULL!	#NULL!		#NULL!	#NULL!
1	1	0	0	0	0	0	0	0	0	0	0	0	No symptoms	normal	1	#NULL!	#NULL!	#NULL!	1	78	175	1.75	25.4694		#NULL!	#NULL!		Covid Pneumonia S7230 Z115	2	1	27	1	15.6	4.9	88.7	37	11.4	343	-	-	-	#NULL!	#NULL!	#NULL!	#NULL!	#NULL!		#NULL!	#NULL!
1	0	0	0	0	0	0	0	0	0	0	0	0	No symptoms	normal	1	#NULL!	#NULL!	#NULL!	1	12	84	0.84	17.0068		#NULL!	#NULL!	COVID Pneumonia	Covid Pneumonia J128 U071	2	1	5	1	12.1	53.9	36.9	43.6	14.3	433	-	-	-	#NULL!	#NULL!	#NULL!	#NULL!	#NULL!		#NULL!	#NULL!
1	1	1	0	0	0	0	1	0	0	0	1	0	No symptoms	normal	#NULL!	1	1	#NULL!	3	70	165	1.65	25.7117		#NULL!	#NULL!	COVID Pneumonia	Covid Pneumonia J128 U071	2	1	13	1	8.8	10.7	88	35	11.8	528	22	38	3	#NULL!	#NULL!	#NULL!	#NULL!	#NULL!		#NULL!	#NULL!
2	0	1	0	0	0	1	0	0	0	0	0	0	Fatigue	normal	1	#NULL!	#NULL!	#NULL!	1	60	155	1.55	24.974		#NULL!	#NULL!	COVID Pneumonia	Covid Pneumonia Z720 U071	2	1	2	1	9.4	36.3	55.7	46.5	15.3	297	16	18	4.2	#NULL!	#NULL!	#NULL!	#NULL!	#NULL!		#NULL!	#NULL!
1	0	0	0	0	0	0	0	0	0	0	0	0	No symptoms	normal	1	#NULL!	#NULL!	#NULL!	1	60	160	1.6	23.4375		#NULL!	#NULL!		Covid Pneumonia Z290 U071	0	#NULL!	14	1	5.4	21.4	70.9	38	12.4	198	14	12	3.1	#NULL!	#NULL!	#NULL!	#NULL!	#NULL!		#NULL!	#NULL!
[truncated: 130 more columns]
